# Supplementary material for: Lysophosphatidic acid modulates CD8 T cell immunosurveillance and metabolism to impair anti-tumor immunity
Source: Nat Commun. 2023 Jun 3;14:3214. doi: 10.1038/s41467-023-38933-4 (PMC10239450; doi:10.1038/s41467-023-38933-4)
Supplement: Supplementary file 4 — Source Data [file 41467_2023_38933_MOESM4_ESM.xlsx]

## Sheet: TCGA Raw Data
						CTL signature							Exhaustion signature
	STUDY_ID	SAMPLE_ID	ENPP2	LPAR5		PTPRC	CD8A	CD8B	CD3E	CD3G	CD3D		CD44	CD69	PDCD1	HAVCR2	GZMA	GZMB	PRF1
1	skcm_tcga_pan_can_atlas_2018	TCGA-ER-A42K-06	2.947	-0.6583		-0.2248	-1.1109	-1.1267	-0.7471	-0.7501	-0.9115		-0.0791	-0.2032	-1.589	-0.2798	-0.7513	-1.1003	-1.1655
2	skcm_tcga_pan_can_atlas_2018	TCGA-WE-AAA3-06	2.3005	0.6508		0.2121	0.8523	0.6834	0.3638	0.4831	0.4413		0.0728	-0.0347	0.7957	0.8693	0.4375	0.4333	1.0828
3	skcm_tcga_pan_can_atlas_2018	TCGA-D3-A2JF-06	2.1115	0.6251		0.5969	0.7055	0.8523	0.8886	0.1856	0.8911		0.6977	0.8893	0.741	0.2093	1.0225	0.8469	0.5564
4	skcm_tcga_pan_can_atlas_2018	TCGA-EE-A3AE-06	2.0659	1.188		0.786	0.701	0.5206	0.4797	0.7239	0.4161		0.1215	0.4386	0.9013	0.3617	0.7138	0.4761	0.3403
5	skcm_tcga_pan_can_atlas_2018	TCGA-ER-A19L-06	1.9784	0.4568		-0.2437	-1.0206	-1.2688	-0.7643	-0.3502	-0.8486		-0.8029	-0.8668	-0.8763	-0.7738	-0.9446	-1.1649	-0.711
6	skcm_tcga_pan_can_atlas_2018	TCGA-D3-A1Q5-06	1.7593	-1.0311		-0.7867	0.0026	-1.2806	-0.8157	-1.1907	-1.3755		-0.7828	-0.7128	-0.9954	-1.5579	-0.5243	-1.1125	-0.6158
7	skcm_tcga_pan_can_atlas_2018	TCGA-DA-A3F3-06	1.6773	-0.359		-0.0208	-0.227	-0.3673	-0.6582	-0.2528	-0.5593		1.3656	-0.2094	-0.1099	-0.4981	-0.6856	-1.0524	-0.8329
8	skcm_tcga_pan_can_atlas_2018	TCGA-D3-A5GN-06	1.6219	-0.3863		0.3741	0.5968	0.5006	0.1371	0.3552	0.1603		-0.943	0.5023	0.277	0.3647	0.3241	0.7259	0.4405
9	skcm_tcga_pan_can_atlas_2018	TCGA-D3-A1Q1-06	1.6051	-1.0278		-0.8323	-0.9774	-1.2719	-1.326	-1.6051	-1.8673		-0.9926	-1.7837	-1.0391	-0.6622	-1.3936	-1.6302	-0.8479
10	skcm_tcga_pan_can_atlas_2018	TCGA-HR-A2OH-06	1.5927	0.6477		1.707	1.8831	1.8527	1.5208	1.7813	1.516		-0.9983	1.461	1.778	1.8161	1.6299	1.7287	2.2108
11	skcm_tcga_pan_can_atlas_2018	TCGA-LH-A9QB-06	1.5693	-1.7028		-0.664	-1.3907	-1.2066	-1.0538	-1.1548	-1.0963		-0.0852	-0.1262	-1.38	-1.315	-0.3827	-0.7918	-0.4803
12	skcm_tcga_pan_can_atlas_2018	TCGA-EE-A2MJ-06	1.5642	0.7784		1.4391	1.273	1.4103	1.2318	1.473	1.252		-0.0951	1.3105	1.2749	1.1087	1.0749	1.4725	1.4654
13	skcm_tcga_pan_can_atlas_2018	TCGA-EE-A2GN-06	1.5618	1.3646		-0.5399	-0.5818	-0.6835	-0.8142	-0.7331	-0.7271		0.5692	-0.9524	-0.5762	-0.3753	-0.8497	-0.7382	-0.6647
14	skcm_tcga_pan_can_atlas_2018	TCGA-FR-A729-06	1.5288	0.737		1.233	1.2192	1.2788	1.0417	1.2518	1.1731		-0.3726	0.9384	1.358	0.867	1.1655	1.1691	1.1989
15	skcm_tcga_pan_can_atlas_2018	TCGA-EE-A2MN-06	1.5182	1.2169		0.7758	0.8783	0.8277	0.6138	0.8817	0.5642		0.8053	0.0665	1.0058	0.9333	0.5741	0.486	0.6278
16	skcm_tcga_pan_can_atlas_2018	TCGA-WE-A8ZM-06	1.5065	-0.7231		-1.283	-0.6762	0.2585	-1.6538	-1.7235	-1.7299		-1.6525	-0.8614	-1.7432	-2	-1.905	-2.3653	-2.0153
17	skcm_tcga_pan_can_atlas_2018	TCGA-FS-A1Z7-06	1.4989	-0.8078		0.2123	-0.6554	-0.7386	-0.4773	-0.8268	-0.6927		0.1157	0.1407	-0.7937	0.6641	-0.5105	-0.8942	-0.8788
18	skcm_tcga_pan_can_atlas_2018	TCGA-D3-A3MO-06	1.493	-0.3365		-0.8596	-1.8343	-2.2371	-1.7728	-1.6167	-1.1555		-1.1316	-0.8338	-1.1157	-0.7922	-1.046	-0.9578	0.2231
19	skcm_tcga_pan_can_atlas_2018	TCGA-D3-A5GS-06	1.4894	1.0456		0.2019	0.7452	0.4235	0.3725	0.4348	0.3717		0.4427	0.0463	0.8945	0.8086	0.3327	-0.1644	0.2984
20	skcm_tcga_pan_can_atlas_2018	TCGA-D3-A2JP-06	1.4745	0.4975		0.4385	0.8172	0.694	0.8049	0.4555	0.8302		1.0218	0.4568	0.6444	0.6782	1.021	1.0202	0.8047
21	skcm_tcga_pan_can_atlas_2018	TCGA-ER-A3ES-06	1.4703	-2.8836		-1.7046	-1.5039	-1.6636	-1.6794	-1.2925	-1.9361		1.3967	-1.1295	-1.8466	-2.8237	-1.5432	-2.5751	-2.2735
22	skcm_tcga_pan_can_atlas_2018	TCGA-FS-A1ZA-06	1.4618	-0.6701		0.3199	0.0666	0.1547	-0.0741	0.1839	-0.1262		-0.183	-0.2502	0.3354	0.1326	-0.1189	0.4168	0.2856
23	skcm_tcga_pan_can_atlas_2018	TCGA-Z2-AA3S-06	1.4443	0.2958		0.1909	0.2909	0.2585	-0.0953	0.1524	-0.0074		0.6233	-0.1652	0.1869	-0.6438	-0.2284	-0.8377	-0.0308
24	skcm_tcga_pan_can_atlas_2018	TCGA-D3-A3CC-06	1.4271	0.3124		-0.2976	-1.1789	-0.9764	-0.98	-0.8482	-0.9699		0.4669	-1.115	-0.9981	-0.0823	-0.879	-1.5543	-1.3461
25	skcm_tcga_pan_can_atlas_2018	TCGA-D3-A1Q4-06	1.4244	0.3019		0.2639	-0.483	-0.7074	-0.3701	-0.0845	-0.5273		-0.4759	-0.017	-0.6438	-0.1466	-0.1854	-0.6134	-0.458
26	skcm_tcga_pan_can_atlas_2018	TCGA-DA-A95V-06	1.3896	0.6778		-0.313	0.7052	0.7963	0.7558	0.2792	0.7089		0.2256	-0.6197	0.6662	0.1917	0.3319	0.5351	0.7573
27	skcm_tcga_pan_can_atlas_2018	TCGA-EE-A29R-06	1.3595	-1.8604		-0.7201	-0.7509	-0.5587	-0.8933	-0.9391	-0.8311		-0.5247	-0.1213	-0.9743	-1.2501	-1.1751	-0.8516	-0.9502
28	skcm_tcga_pan_can_atlas_2018	TCGA-YG-AA3P-06	1.3526	-1.3685		-0.5483	-0.6668	-1.2584	-1.0474	-0.9579	-0.8974		1.8782	-0.6939	-0.8942	-1.026	-0.837	-1.5928	-1.0984
29	skcm_tcga_pan_can_atlas_2018	TCGA-D9-A4Z6-06	1.3167	-1.6351		-1.1165	-0.5847	-0.2901	-0.9817	-1.1506	-0.9143		-1.9522	-0.4123	-0.5311	-1.022	-0.6472	-0.3506	-0.4263
30	skcm_tcga_pan_can_atlas_2018	TCGA-ER-A19W-06	1.2659	0.6617		1.6166	1.5382	1.5939	1.3236	1.613	1.4116		-0.0656	1.5336	1.4113	1.5022	1.7524	1.7925	1.6284
31	skcm_tcga_pan_can_atlas_2018	TCGA-W3-AA21-06	1.2632	-1.2994		-1.1032	-0.1951	-0.1193	0.0116	-1.3488	0.1039		0.945	-0.769	-0.0207	-1.0833	-0.8028	-0.3991	-0.7579
32	skcm_tcga_pan_can_atlas_2018	TCGA-ER-A3EV-06	1.254	-0.5834		-0.6441	0.5287	0.5706	0.3777	-0.0266	0.353		1.839	-0.3107	-0.2377	0.2585	0.1542	0.1354	0.3459
33	skcm_tcga_pan_can_atlas_2018	TCGA-ER-A19D-06	1.1949	0.7833		0.7235	0.3298	0.3148	0.3213	0.5785	0.1792		-2.3786	0.4928	0.3458	0.6929	0.1637	-0.6175	0.0584
34	skcm_tcga_pan_can_atlas_2018	TCGA-D3-A2JB-06	1.1918	1.1093		1.6115	0.9009	0.8862	1.5125	1.4419	1.4744		-1.0215	1.5053	1.2667	0.6127	1.0796	0.7794	0.9166
35	skcm_tcga_pan_can_atlas_2018	TCGA-W3-AA1W-06	1.1866	1.3627		1.6048	1.8946	1.8812	1.5943	1.889	1.6539		-0.2845	1.6373	1.8741	1.6263	1.9806	1.7496	1.9717
36	skcm_tcga_pan_can_atlas_2018	TCGA-EE-A29G-06	1.1857	0.9577		0.2123	-0.258	-0.1381	-0.0127	0.2415	-0.1479		-0.0578	-0.0554	-0.0354	-0.1024	0.0188	-0.0199	-0.1019
37	skcm_tcga_pan_can_atlas_2018	TCGA-D3-A8GJ-06	1.1777	-0.1985		1.0586	1.5662	1.6948	1.3946	0.9873	1.5345		0.065	1.3875	1.3136	1.1714	2.0715	2.5031	1.7772
38	skcm_tcga_pan_can_atlas_2018	TCGA-D3-A5GR-06	1.1742	0.6072		1.1997	0.3575	0.4217	0.6406	0.7765	0.6748		0.0101	1.1202	0.2816	0.5613	0.3282	0.4486	0.23
39	skcm_tcga_pan_can_atlas_2018	TCGA-EE-A20H-06	1.1625	-1.0534		-0.6413	-0.644	-0.8994	-1.1073	-0.9346	-0.8817		-3.3871	-1.1402	-0.6071	-1.246	-0.7631	-0.9535	-0.8941
40	skcm_tcga_pan_can_atlas_2018	TCGA-RP-A694-06	1.162	-0.1954		-0.1326	0.1918	0.3134	0.2249	-0.0471	-0.0186		0.7722	-0.03	0.4894	0.5318	0.0227	0.0213	0.2858
41	skcm_tcga_pan_can_atlas_2018	TCGA-ER-A19C-06	1.159	-0.042		-0.4623	-1.0368	-1.043	-0.9758	-0.9295	-0.9809		0.2289	-0.9352	-1.2599	-0.6362	-0.8647	-0.6293	-1.021
42	skcm_tcga_pan_can_atlas_2018	TCGA-EE-A2M7-06	1.1579	0.1537		0.8582	-0.0344	0.3504	0.7526	0.7644	0.533		-2.2379	1.0594	-0.2657	-0.9485	-0.2441	-0.5315	-0.0934
43	skcm_tcga_pan_can_atlas_2018	TCGA-EE-A2MS-06	1.1502	0.3833		0.3764	0.4506	0.2065	0.2005	0.533	0.2332		-0.7922	0.3561	0.4869	0.0478	0.4853	-0.7757	0.1896
44	skcm_tcga_pan_can_atlas_2018	TCGA-FS-A1ZK-06	1.1467	-0.2139		-1.1543	-1.9899	-1.7351	-1.7627	-1.3029	-2.27		1.0661	-1.7755	-1.6984	-1.5069	-2.2975	-1.4626	-1.9874
45	skcm_tcga_pan_can_atlas_2018	TCGA-ER-A19S-06	1.1288	0.695		1.7005	1.8398	1.9693	1.5141	1.8473	1.5169		-0.0417	1.6214	1.8156	1.5853	1.8403	1.3371	1.8583
46	skcm_tcga_pan_can_atlas_2018	TCGA-D9-A1JX-06	1.1075	-0.1825		0.7751	1.0104	1.1478	0.6464	0.867	0.6693		-0.7249	0.0066	1.003	0.8762	0.7011	0.8608	1.2928
47	skcm_tcga_pan_can_atlas_2018	TCGA-FR-A7UA-06	1.0855	1.3818		1.9277	2.2175	2.1935	1.8784	2.0957	1.9797		-0.6384	1.8374	2.0747	2.1868	2.2867	1.7851	2.0729
48	skcm_tcga_pan_can_atlas_2018	TCGA-D3-A1Q9-06	1.0843	0.3		0.249	0.5496	0.2629	0.2188	0.424	0.0773		0.0304	0.2016	0.3303	0.2285	0.2576	0.2234	0.4797
49	skcm_tcga_pan_can_atlas_2018	TCGA-D3-A8GO-06	1.0747	0.3182		0.3659	0.1141	0.1187	0.6124	-0.8983	0.8147		0.3422	0.7829	0.6599	-0.4747	0.4399	0.766	-0.3831
50	skcm_tcga_pan_can_atlas_2018	TCGA-EE-A3AH-06	1.0592	-1.7357		-0.6905	-1.2718	-1.415	-0.9817	-1.1041	-0.8904		0.0706	-0.6208	-1.3699	-1.2841	-1.5316	-1.5242	-1.5091
51	skcm_tcga_pan_can_atlas_2018	TCGA-EE-A2M8-06	1.0416	2.1875		1.72	1.8678	1.8989	1.6697	2.0305	1.5547		-0.0409	1.3769	1.8775	1.8449	1.6573	1.0213	1.817
52	skcm_tcga_pan_can_atlas_2018	TCGA-EE-A2GE-06	1.0287	0.7948		1.2367	1.3239	1.3469	1.0645	1.2826	1.0719		-0.6698	0.9425	1.3623	1.3362	1.4297	0.8588	1.1774
53	skcm_tcga_pan_can_atlas_2018	TCGA-EB-A5SH-06	1.0261	-0.1693		-0.5888	-0.2322	-0.0353	0.5704	-0.3722	0.4367		0.7301	-0.4488	-0.0596	-1.189	-0.6507	-0.2855	-0.2695
54	skcm_tcga_pan_can_atlas_2018	TCGA-BF-AAP0-06	1.019	1.2941		1.1388	1.3529	1.3618	1.3999	1.3641	1.4912		-0.2253	1.2561	1.3683	1.099	1.3925	1.1732	1.0748
55	skcm_tcga_pan_can_atlas_2018	TCGA-FR-A8YD-06	1.0188	-1.0993		-0.9795	-0.4295	-0.588	-0.2593	-0.9054	-0.351		0.3316	-1.2785	-0.5574	-0.6172	-0.864	-0.4199	-0.7204
56	skcm_tcga_pan_can_atlas_2018	TCGA-D3-A2J7-06	1.0161	-0.2		0.3947	0.6049	0.4604	0.4744	0.5334	0.3395		0.0463	0.3559	0.2295	0.0921	0.6239	0.2556	0.1963
57	skcm_tcga_pan_can_atlas_2018	TCGA-DA-A1I1-06	1.0102	0.8987		0.7125	0.5766	0.2486	0.4415	0.5435	0.36		0.6299	0.8421	0.6036	0.887	0.4422	0.3331	0.4341
58	skcm_tcga_pan_can_atlas_2018	TCGA-EE-A2ME-06	0.9909	1.7602		2.1111	1.6029	1.7627	1.7044	2.1929	1.665		-0.3943	2.1562	1.5503	1.5179	1.5559	0.7098	1.2438
59	skcm_tcga_pan_can_atlas_2018	TCGA-GN-A26A-06	0.9561	-0.0984		0.6233	0.3806	0.1735	0.0817	0.1284	0.171		-0.445	-0.0081	0.1309	0.9944	0.6839	1.2678	0.6588
60	skcm_tcga_pan_can_atlas_2018	TCGA-ER-A1A1-06	0.9492	2.1973		2.2102	0.5866	0.6576	1.7463	2.043	1.6583		-0.5094	2.0603	1.589	0.9415	0.7315	1.1417	0.7832
61	skcm_tcga_pan_can_atlas_2018	TCGA-ER-A19M-06	0.9296	0.1788		0.917	1.1012	1.072	0.6886	0.9271	0.7143		-0.4181	0.7006	1.0764	0.8952	1.2468	0.9041	0.9589
62	skcm_tcga_pan_can_atlas_2018	TCGA-FS-A1ZD-06	0.9252	0.6831		-0.2585	0.7839	-1.6166	-0.9906	-1.4005	-1.8244		-1.2127	-0.2113	-1.8107	0.0089	0.501	-0.0861	0.0036
63	skcm_tcga_pan_can_atlas_2018	TCGA-EE-A17Z-06	0.9181	0.0219		-2.0019	-1.4866	-1.6515	-1.5209	-1.2787	-1.8517		0.6076	-2.0086	-1.4804	-1.7621	-1.8961	-1.8163	-1.5659
64	skcm_tcga_pan_can_atlas_2018	TCGA-FS-A1ZG-06	0.9141	-1.6533		-0.713	-1.3247	-1.3928	-1.3226	-1.1089	-1.4705		1.1079	-1.4017	-1.0784	-0.9606	-1.2349	-0.6143	-1.0535
65	skcm_tcga_pan_can_atlas_2018	TCGA-FS-A1ZT-06	0.911	0.2841		1.0203	0.7914	0.6937	0.6346	1.0851	0.5879		-1.1817	1.2848	0.5508	0.3719	0.2743	0.6611	0.8244
66	skcm_tcga_pan_can_atlas_2018	TCGA-ER-A42L-06	0.9073	1.2024		1.211	1.1266	1.2551	1.0391	1.1191	1.0845		-2.1004	0.7147	1.0132	1.294	1.3511	1.5548	1.5279
67	skcm_tcga_pan_can_atlas_2018	TCGA-FW-A5DY-06	0.8983	1.2497		1.7216	0.6959	0.8115	1.274	1.4684	1.2724		-0.4818	2.2314	0.8135	0.2126	0.5342	0.7194	0.6955
68	skcm_tcga_pan_can_atlas_2018	TCGA-GN-A262-06	0.8901	-0.4837		-3.3103	-2.7785	-1.8156	-2.4634	-1.9499	-2.5401		-1.6803	-2.385	-1.8923	-3.3511	-2.3393	-2.2426	-2.2284
69	skcm_tcga_pan_can_atlas_2018	TCGA-GN-A26D-06	0.8832	-0.924		-0.3031	-0.6093	-0.9763	-0.5806	-0.413	-0.6936		1.6468	-0.2647	-0.6784	-0.6053	-0.9301	-1.0909	-0.8074
70	skcm_tcga_pan_can_atlas_2018	TCGA-FS-A1YX-06	0.8763	-1.076		-0.2317	-0.6216	-0.5431	-0.6755	-0.7733	-0.5777		0.8813	-0.0063	-0.9265	0.0296	-0.7341	-0.1125	-0.7838
71	skcm_tcga_pan_can_atlas_2018	TCGA-ER-A19H-06	0.8524	-0.1671		0.6718	0.7339	0.7154	0.3762	0.9386	0.4767		-0.754	0.0794	0.6798	0.1354	0.5251	0.3116	0.8989
72	skcm_tcga_pan_can_atlas_2018	TCGA-D3-A2JC-06	0.845	0.0795		0.3838	0.7028	0.5942	0.5543	0.4631	0.4357		0.4591	0.4527	0.4647	0.8077	0.5367	0.426	0.4637
73	skcm_tcga_pan_can_atlas_2018	TCGA-YD-A9TA-06	0.8213	-0.7811		0.6776	0.2664	0.0111	0.1463	0.4873	0.399		-1.4971	0.5631	0.2554	0.4867	0.7078	1.0085	0.4301
74	skcm_tcga_pan_can_atlas_2018	TCGA-FS-A1ZY-06	0.813	-1.1753		-2.1554	-1.4468	-1.5249	-1.786	-1.5961	-2.1019		0.3364	-2.385	-1.5448	-1.5619	-2.0405	-1.3996	-1.323
75	skcm_tcga_pan_can_atlas_2018	TCGA-D3-A51F-06	0.8085	1.4314		1.7099	2.118	1.9896	1.7924	1.8756	1.7832		-0.78	1.587	2.1356	2.3086	2.1009	1.4092	2.0411
76	skcm_tcga_pan_can_atlas_2018	TCGA-FS-A4F8-06	0.8064	0.8213		1.5629	0.8724	1.0653	1.4417	1.6949	1.3291		-0.3093	1.6325	0.5731	0.3181	0.8984	0.7479	0.8121
77	skcm_tcga_pan_can_atlas_2018	TCGA-EE-A3JD-06	0.7988	1.6888		1.8056	0.994	1.194	1.5974	1.59	1.6463		-0.3171	1.8689	0.8714	1.4286	1.2793	1.1506	0.7805
78	skcm_tcga_pan_can_atlas_2018	TCGA-DA-A1IB-06	0.789	1.6896		1.9452	1.3975	1.3581	1.7247	1.652	1.6731		-0.2799	2.7331	1.381	1.3954	1.4851	1.2156	1.2141
79	skcm_tcga_pan_can_atlas_2018	TCGA-FS-A1ZU-06	0.7828	0.1971		-0.4078	-1.6157	-1.7006	-2.3183	-1.0276	-1.7516		0.2949	-1.3463	-1.4452	-0.407	-1.8582	-1.8459	-1.5914
80	skcm_tcga_pan_can_atlas_2018	TCGA-D3-A51E-06	0.7769	0.24		0.7544	0.7354	0.6286	0.3513	0.6761	0.4894		0.5943	1.0117	0.8827	0.7441	0.7783	0.7047	0.7592
81	skcm_tcga_pan_can_atlas_2018	TCGA-FR-A8YE-06	0.774	1.9407		1.7577	0.3696	0.6304	1.4629	1.7341	1.4592		-0.1583	2.0594	0.5625	0.8946	0.3431	0.7775	0.3471
82	skcm_tcga_pan_can_atlas_2018	TCGA-GN-A4U8-06	0.7723	0.1384		0.9809	1.006	0.9244	1.0793	0.5922	1.163		-0.1158	1.0128	0.7979	0.8209	1.0233	1.1039	0.8718
83	skcm_tcga_pan_can_atlas_2018	TCGA-DA-A1HW-06	0.7689	1.1147		1.1506	1.1593	0.957	0.8937	1.3956	0.9463		1.0099	0.7522	1.01	0.768	1.15	0.9395	1.3306
84	skcm_tcga_pan_can_atlas_2018	TCGA-WE-A8ZQ-06	0.7645	-0.7445		-1.1094	-1.9743	-2.2371	-2.2286	-1.3016	-2.0464		0.6424	-1.5982	-1.7324	-1.35	-2.4606	-1.8869	-2.2851
85	skcm_tcga_pan_can_atlas_2018	TCGA-D3-A2J9-06	0.7606	1.1204		1.7847	1.9038	1.9513	1.8487	2.0535	1.8497		-0.3505	1.8855	1.8911	1.5313	1.8989	0.8344	1.8923
86	skcm_tcga_pan_can_atlas_2018	TCGA-ER-A2NC-06	0.7561	2.0315		0.3097	0.0042	-0.3746	-0.3346	-0.3432	-0.4		-1.8656	1.0183	-0.524	1.2812	-0.2023	-0.7426	-0.4136
87	skcm_tcga_pan_can_atlas_2018	TCGA-FS-A1ZH-06	0.7421	0.8409		0.9754	0.7329	0.7276	0.7819	0.9734	0.7284		-1.5219	1.0167	0.7651	1.0106	1.0509	1.2367	1.0918
88	skcm_tcga_pan_can_atlas_2018	TCGA-EE-A2GL-06	0.7385	1.1259		1.4478	0.6669	0.9556	1.3114	1.5119	1.2492		0.3679	1.2864	0.4611	-0.1631	0.5644	1.3393	0.1798
89	skcm_tcga_pan_can_atlas_2018	TCGA-EE-A29W-06	0.7368	-0.6047		-0.5269	-0.5319	-1.2035	-0.9146	-0.8414	-0.9647		-1.4256	-0.369	-1.186	-0.7282	-0.3404	-1.4774	-0.705
90	skcm_tcga_pan_can_atlas_2018	TCGA-DA-A1I2-06	0.7345	-0.0959		0.1796	0.0113	-0.0494	-0.0794	0.3265	-0.0141		0.4646	0.3107	-0.001	-0.1954	-0.0192	-0.1585	-0.395
91	skcm_tcga_pan_can_atlas_2018	TCGA-EE-A2GK-06	0.7222	2.3681		2.2859	1.0825	1.2566	2.0266	2.0637	1.9358		-0.4088	2.5333	1.3738	0.631	1.2305	1.716	0.954
92	skcm_tcga_pan_can_atlas_2018	TCGA-WE-AA9Y-06	0.7172	0.0549		0.3422	-0.299	-0.1752	0.3889	0.5202	0.3912		-0.1586	0.1855	-0.0831	0.0113	0.0646	0.1618	-0.144
93	skcm_tcga_pan_can_atlas_2018	TCGA-FS-A4F4-06	0.7155	0.7213		-0.3146	0.435	0.6004	0.4656	-0.1463	0.5461		0.0681	-0.5952	0.473	0.451	0.5597	-0.13	0.4172
94	skcm_tcga_pan_can_atlas_2018	TCGA-EE-A2GH-06	0.7154	1.2111		1.0658	1.5423	1.3303	1.3554	0.8725	1.4194		0.0021	1.0296	1.2362	1.418	1.832	1.8707	1.5718
95	skcm_tcga_pan_can_atlas_2018	TCGA-W3-A828-06	0.7154	-0.487		0.1765	-0.7536	-0.6285	-0.4005	-0.2837	-0.2518		-0.0746	1.0869	-0.7425	-0.0745	-0.2797	-0.3892	-0.1821
96	skcm_tcga_pan_can_atlas_2018	TCGA-ER-A19E-06	0.7094	-1.1619		-0.122	-0.42	-0.6748	-0.4208	-0.5498	-0.5516		-1.9047	-0.2111	-0.6385	-0.0026	-0.2368	-0.8745	-0.6821
97	skcm_tcga_pan_can_atlas_2018	TCGA-D3-A1Q8-06	0.7079	0.8769		0.5268	-0.3894	-0.3332	0.0121	0.1327	-0.1482		-0.0747	-0.0511	-0.5627	0.4916	-0.2808	-0.4732	-0.6803
98	skcm_tcga_pan_can_atlas_2018	TCGA-D9-A148-06	0.6955	-0.4769		-0.202	0.2881	0.2828	-0.0724	0.1774	-0.0895		0.3188	-0.1813	0.0709	-0.3796	0.0644	-0.5523	-0.0099
99	skcm_tcga_pan_can_atlas_2018	TCGA-ER-A19B-06	0.6939	-0.297		-0.5607	-0.3535	0.0525	-0.8111	-0.6561	-0.7511		-3.0027	-0.5917	-1.2034	0.5332	-0.0843	-0.254	-0.6163
100	skcm_tcga_pan_can_atlas_2018	TCGA-FR-A7U8-06	0.6795	-1.1879		-1.1115	-1.0767	-1.4023	-1.4393	-1.6925	-1.4456		0.6674	-1.3714	-0.8466	-0.3383	-1.4918	-1.0847	-0.7555
101	skcm_tcga_pan_can_atlas_2018	TCGA-D3-A3MR-06	0.6782	0.3666		0.7924	1.2902	1.4269	1.4042	0.8108	1.357		0.198	1.401	1.1669	1.0312	1.6256	1.6303	1.1611
102	skcm_tcga_pan_can_atlas_2018	TCGA-EE-A3AG-06	0.6728	-0.4555		-0.7632	-0.7247	0.9928	-1.6311	-1.6607	-2.0187		-1.3508	-0.9417	-1.6418	-0.71	-1.4621	-1.4226	-1.2153
103	skcm_tcga_pan_can_atlas_2018	TCGA-FS-A1ZW-06	0.6723	0.1912		1.1892	0.8776	0.7894	0.413	0.9472	0.5634		0.3202	1.4545	-0.3048	0.8888	0.6239	-0.0083	0.3131
104	skcm_tcga_pan_can_atlas_2018	TCGA-EB-A44R-06	0.6657	0.1132		0.3377	0.9688	1.0057	0.5528	0.7313	0.5441		-0.8475	-0.0358	1.3265	0.267	0.5501	-0.0566	0.9882
105	skcm_tcga_pan_can_atlas_2018	TCGA-EB-A5SG-06	0.6653	0.9742		1.5372	1.8447	1.8873	1.463	1.4485	1.6081		-0.4184	1.707	1.9519	2.0327	1.9109	1.9837	2.0816
106	skcm_tcga_pan_can_atlas_2018	TCGA-EE-A2MP-06	0.6592	0.4951		0.2592	0.8594	0.7758	0.5621	0.4235	0.4595		0.0048	-0.1195	0.5167	0.7314	0.9671	0.4079	0.8284
107	skcm_tcga_pan_can_atlas_2018	TCGA-ER-A19J-06	0.6463	-0.2729		0.0125	-0.1137	-0.4366	-0.7103	-0.6384	-0.6781		0.8028	-0.2182	-0.3741	0.223	-0.5304	-1.675	-0.6904
108	skcm_tcga_pan_can_atlas_2018	TCGA-D3-A3CB-06	0.6454	0.9288		1.5402	1.5828	1.6735	1.3119	1.6864	1.2972		0.5813	1.4699	1.1136	1.2908	1.2289	1.1034	1.4879
109	skcm_tcga_pan_can_atlas_2018	TCGA-EE-A29T-06	0.6402	0.441		0.7435	0.7438	0.6369	0.5242	0.6665	0.5134		0.5521	0.2927	0.193	1.3936	0.8111	0.4301	0.429
110	skcm_tcga_pan_can_atlas_2018	TCGA-D3-A51N-06	0.5978	-0.0529		0.227	0.036	-0.3	0.2576	-0.7403	0.2876		0.108	1.1338	0.3094	0.3005	0.0617	0.5574	-0.3983
111	skcm_tcga_pan_can_atlas_2018	TCGA-D3-A1Q3-06	0.5967	0.2162		0.9852	0.4482	0.4701	0.7073	1.0819	0.7252		0.7057	1.0577	0.7052	0.1173	0.2106	-0.0847	0.1976
112	skcm_tcga_pan_can_atlas_2018	TCGA-EE-A29V-06	0.5935	-0.3132		-1.9454	-1.5042	-1.2796	-1.1669	-1.661	-1.4478		-1.6019	-1.7089	-1.3265	-1.4687	-1.4162	-0.9721	-1.6311
113	skcm_tcga_pan_can_atlas_2018	TCGA-EE-A2A6-06	0.5806	0.1245		0.754	1.0009	1.0504	0.807	0.8225	0.836		0.6125	0.9815	1.0044	0.5324	0.9725	1.2639	1.0997
114	skcm_tcga_pan_can_atlas_2018	TCGA-FS-A1Z4-06	0.5786	0.8242		1.5177	0.4	0.3861	1.1083	1.4124	1.0833		-0.5122	1.3662	0.7915	0.6576	0.4489	0.8332	0.7654
115	skcm_tcga_pan_can_atlas_2018	TCGA-ER-A19T-06	0.5742	0.8994		-0.2226	-0.0526	-0.337	0.1747	0.02	-0.0339		1.5456	-0.0382	-0.1924	0.5243	0.0025	-0.6932	-0.3263
116	skcm_tcga_pan_can_atlas_2018	TCGA-GF-A4EO-06	0.5642	0.6047		1.6599	1.5075	1.6838	1.3157	1.4315	1.3712		0.2406	1.6405	1.331	1.4888	1.4968	1.3143	1.4114
117	skcm_tcga_pan_can_atlas_2018	TCGA-EE-A20I-06	0.5577	-0.2768		-0.249	0.1912	0.0513	-0.0322	0.1258	-0.1275		-0.8342	-0.2872	0.1055	-0.1095	-0.2711	0.3159	0.151
118	skcm_tcga_pan_can_atlas_2018	TCGA-EE-A3J5-06	0.5547	0.5317		0.4073	0.7524	0.7391	0.4196	0.5309	0.4784		-0.1138	0.194	0.9472	0.7379	0.5109	0.3204	0.5083
119	skcm_tcga_pan_can_atlas_2018	TCGA-EE-A2MK-06	0.5386	0.6554		0.6574	0.8797	0.8408	0.6073	0.7739	0.5389		1.2336	0.2797	0.5176	0.7027	0.7421	-0.1064	0.5536
120	skcm_tcga_pan_can_atlas_2018	TCGA-D3-A1Q7-06	0.5296	0.4166		1.5177	1.5051	1.4482	1.1261	1.585	1.1654		0.4402	1.5683	1.4086	1.4147	1.5561	1.64	1.8877
121	skcm_tcga_pan_can_atlas_2018	TCGA-EE-A2GR-06	0.5242	-2.157		-1.4466	-1.8528	-1.6089	-1.9291	-1.5622	-1.8042		1.8211	-1.5364	-1.7492	-2.0942	-1.6736	-2.3686	-1.8793
122	skcm_tcga_pan_can_atlas_2018	TCGA-EE-A2GM-06	0.5174	0.6516		-0.3992	-0.0136	-0.141	-0.5537	-0.4093	-0.5656		-1.2462	-0.8251	0.0401	-0.6158	-0.6028	-0.326	0.0764
123	skcm_tcga_pan_can_atlas_2018	TCGA-D3-A3C6-06	0.4977	-0.9704		-0.9475	-1.787	-1.4922	-1.5834	-1.6403	-1.5542		-0.1159	-0.4847	-1.5514	-1.0042	-1.7273	-1.05	-1.1192
124	skcm_tcga_pan_can_atlas_2018	TCGA-GN-A9SD-06	0.4881	0.5416		1.1278	0.7507	1.1127	1.3388	1.2919	1.4151		-0.3607	2.1797	0.7532	0.3864	0.3597	0.6176	0.3125
125	skcm_tcga_pan_can_atlas_2018	TCGA-D3-A1QB-06	0.4788	1.2587		0.9131	1.6584	1.5799	1.3712	1.6235	1.4426		0.298	0.7211	1.7662	1.5443	1.3902	1.3032	1.8245
126	skcm_tcga_pan_can_atlas_2018	TCGA-EE-A2MC-06	0.4767	0.0693		1.1235	1.2164	1.2181	1.0411	1.2595	1.0121		0.1746	0.9572	1.2401	1.3629	1.3812	1.296	1.3494
127	skcm_tcga_pan_can_atlas_2018	TCGA-FR-A3YN-06	0.4678	0.3522		0.3537	0.6583	0.8595	0.3904	0.5386	0.2919		0.0686	0.3231	0.6402	0.0238	0.3748	-0.0977	0.3403
128	skcm_tcga_pan_can_atlas_2018	TCGA-EE-A29X-06	0.4626	0.5506		-0.0715	0.2758	0.1788	0.4911	0.0444	0.3263		-0.062	-0.8138	0.5121	0.605	0.5573	1.0673	0.7632
129	skcm_tcga_pan_can_atlas_2018	TCGA-EE-A29C-06	0.4613	-0.3942		-0.5713	-0.7892	-0.8252	-0.2958	-0.3602	-0.5607		-1.9572	-0.6138	-0.7402	-0.0877	-0.3873	-0.4858	-0.2281
130	skcm_tcga_pan_can_atlas_2018	TCGA-D3-A8GB-06	0.4531	0.7994		0.7891	1.1436	1.1351	1.1807	0.6006	1.3211		-0.7348	1.2994	1.4005	0.9689	1.237	1.4973	0.7345
131	skcm_tcga_pan_can_atlas_2018	TCGA-EE-A3AB-06	0.4419	0.4026		0.728	-0.0357	-0.228	-0.1105	-0.1412	-0.0866		-0.8572	-0.7026	-0.0022	1.1345	0.0006	-0.3215	0.253
132	skcm_tcga_pan_can_atlas_2018	TCGA-YD-A9TB-06	0.4301	-0.1123		0.3261	0.0296	-0.0585	-0.0089	0.0616	-0.0119		0.9923	0.6887	-0.2544	-0.3184	0.3153	-0.0005	-0.1737
133	skcm_tcga_pan_can_atlas_2018	TCGA-WE-A8ZT-06	0.4148	-1.6532		-0.2305	-0.7089	-0.7002	-0.4371	-0.1159	-0.3867		0.4581	-0.1333	-0.7756	-1.7875	-0.8924	-0.7013	-0.9464
134	skcm_tcga_pan_can_atlas_2018	TCGA-GN-A265-06	0.4102	0.2176		1.1744	0.6208	0.6021	0.9644	0.9538	0.8951		-0.2177	1.568	0.5713	1.2142	0.8194	0.8426	0.7456
135	skcm_tcga_pan_can_atlas_2018	TCGA-EE-A3JB-06	0.4042	0.636		0.518	-0.4078	-0.7241	-0.199	-0.1215	-0.2247		-0.0459	0.2687	-0.3267	0.5293	-0.3292	-0.566	-0.4239
136	skcm_tcga_pan_can_atlas_2018	TCGA-W3-A825-06	0.401	0.4003		0.6551	0.9488	0.8597	0.6656	0.8199	0.9044		-1.9903	1.0311	0.911	0.6483	1.121	1.0748	0.8801
137	skcm_tcga_pan_can_atlas_2018	TCGA-ER-A2NH-06	0.4	0.5986		1.365	1.7554	1.8109	1.3687	1.5655	1.331		-1.2652	1.0386	1.7503	1.7514	1.6605	1.6543	2.1207
138	skcm_tcga_pan_can_atlas_2018	TCGA-EE-A2MD-06	0.3981	1.0392		0.443	-0.1238	-0.0829	0.1205	0.4111	0.1216		0.0989	0.6229	0.2115	-0.1966	-0.0177	-0.4281	-0.2762
139	skcm_tcga_pan_can_atlas_2018	TCGA-D3-A51J-06	0.398	0.3944		1.195	1.3464	1.3994	1.1418	1.1474	1.0925		0.326	1.0492	1.3977	1.096	1.2209	0.8334	1.4637
140	skcm_tcga_pan_can_atlas_2018	TCGA-D3-A51H-06	0.3927	2.2244		1.9799	0.7557	0.7235	1.7541	1.3104	1.7021		2.5572	2.8576	1.5571	0.9329	1.081	1.2713	0.8581
141	skcm_tcga_pan_can_atlas_2018	TCGA-DA-A3F8-06	0.3867	0.7221		1.585	1.8029	1.8202	1.5506	1.7181	1.611		0.1902	1.2773	1.7674	1.7707	1.65	2.0059	2.3173
142	skcm_tcga_pan_can_atlas_2018	TCGA-ER-A197-06	0.3841	0.8771		0.7688	1.1935	1.0083	0.9365	1.164	0.9723		0.0871	0.8723	1.0477	1.1231	1.2536	0.5307	1.3189
143	skcm_tcga_pan_can_atlas_2018	TCGA-FS-A1ZR-06	0.3643	-0.638		-0.0045	-0.0486	-0.2032	-0.1335	0.0164	-0.3564		0.6512	-0.2347	-0.2227	-0.4943	-0.2943	0.03	-0.1246
144	skcm_tcga_pan_can_atlas_2018	TCGA-GN-A268-06	0.3557	-2.2517		-1.0326	-0.8213	-1.021	-1.167	-0.872	-1.3492		0.847	-1.0119	-0.8387	-0.6099	-0.9069	-0.6503	-0.5663
145	skcm_tcga_pan_can_atlas_2018	TCGA-D9-A6EA-06	0.3506	-0.6298		-0.8649	-1.0275	-1.1607	-0.9542	-1.0724	-0.9088		0.6734	-0.8373	-0.8845	-0.8045	-0.6207	-0.5385	-0.905
146	skcm_tcga_pan_can_atlas_2018	TCGA-EE-A3JH-06	0.3457	1.0881		1.3008	1.4588	1.5526	1.5283	1.3688	1.455		-0.8119	0.9427	1.5613	1.6609	1.4369	1.5715	1.678
147	skcm_tcga_pan_can_atlas_2018	TCGA-EB-A6L9-06	0.3432	1.6046		0.732	0.9208	1.1172	1.708	1.3503	1.5477		-0.209	1.201	0.9997	0.4078	0.5689	1.2224	1.0547
148	skcm_tcga_pan_can_atlas_2018	TCGA-FS-A1ZP-06	0.3404	-0.0456		0.5315	0.0229	0.1614	0.4954	0.7586	0.3261		1.4386	-0.2396	-0.2283	0.5585	-0.1139	-0.8482	-0.4164
149	skcm_tcga_pan_can_atlas_2018	TCGA-EE-A17Y-06	0.3334	-0.5673		-1.195	-0.976	-1.4786	-1.6295	-1.6015	-1.7986		-0.5643	-1.53	-1.1487	-0.9122	-1.2644	-0.8634	-0.6185
150	skcm_tcga_pan_can_atlas_2018	TCGA-QB-A6FS-06	0.3299	1.0776		-0.1476	0.888	1.0954	1.1944	0.4069	0.9838		-0.3035	-0.6767	1.2225	0.9199	0.52	0.9425	1.2418
151	skcm_tcga_pan_can_atlas_2018	TCGA-WE-A8ZX-06	0.3172	1.0397		0.5375	0.9174	0.8111	0.5532	0.4737	0.7575		-0.943	0.47	1.0241	0.6108	0.8987	1.2582	0.9955
152	skcm_tcga_pan_can_atlas_2018	TCGA-EE-A2A1-06	0.3148	0.9352		0.9818	0.7786	0.7497	0.8833	1.0952	0.7976		0.4892	0.5122	1.0214	0.9141	0.7304	0.4077	0.6877
153	skcm_tcga_pan_can_atlas_2018	TCGA-EE-A2GT-06	0.3086	0.9642		0.972	0.2012	0.5399	1.4544	1.4178	1.2699		0.9086	0.6541	0.8029	0.3746	0.008	0.7232	0.436
154	skcm_tcga_pan_can_atlas_2018	TCGA-EE-A2MG-06	0.3065	1.2923		1.695	0.8551	1.0612	1.5089	1.7221	1.4217		0.1297	1.6835	0.9279	0.6146	0.7306	1.2071	0.4326
155	skcm_tcga_pan_can_atlas_2018	TCGA-D3-A8GM-06	0.2988	-0.5701		0.3566	0.3328	0.28	0.0794	0.2096	0.2351		-0.649	0.2802	0.2904	0.4592	0.1731	0.4816	0.3217
156	skcm_tcga_pan_can_atlas_2018	TCGA-FR-A44A-06	0.2849	0.5708		1.5055	1.5854	1.3797	1.3658	1.5141	1.4033		-0.0472	1.362	1.4558	1.5621	1.8706	1.5691	1.8918
157	skcm_tcga_pan_can_atlas_2018	TCGA-ER-A3PL-06	0.2847	0.476		-0.0434	-0.4014	-0.4672	-0.5977	-0.4205	-0.597		-0.6474	-0.2868	-0.6703	-0.1843	-0.263	-1.1579	-0.4872
158	skcm_tcga_pan_can_atlas_2018	TCGA-ER-A19G-06	0.2821	-0.8606		0.9492	0.3211	0.1421	0.4173	0.754	0.4156		-0.3854	0.8302	0.02	0.7213	1.0515	1.5475	0.9444
159	skcm_tcga_pan_can_atlas_2018	TCGA-DA-A1IC-06	0.2797	-1.1738		-0.1222	-0.0666	-0.2681	-0.1125	-0.082	-0.1751		0.3113	-0.1642	-0.5055	-1.1097	-0.065	-0.2475	-0.5183
160	skcm_tcga_pan_can_atlas_2018	TCGA-EE-A3J4-06	0.2683	-0.2947		-0.2358	-0.3168	-0.3154	-0.4234	-0.1632	-0.3653		1.2268	-0.3525	-0.398	-0.0466	-0.2264	-0.1435	-0.5106
161	skcm_tcga_pan_can_atlas_2018	TCGA-EE-A2M6-06	0.2667	0.1844		0.496	-0.1948	-0.3149	-0.5672	-0.4429	-0.381		-1.0037	-0.9328	-0.1954	0.7478	-0.1816	0.0906	-0.1692
162	skcm_tcga_pan_can_atlas_2018	TCGA-ER-A19A-06	0.2658	1.8963		1.7749	1.2629	1.1446	1.1831	1.6908	1.1106		0.1032	1.759	1.4448	1.8837	1.4557	1.2937	1.3454
163	skcm_tcga_pan_can_atlas_2018	TCGA-EE-A2GC-06	0.2598	1.0561		0.9597	1.035	0.9696	0.4592	0.9932	0.6083		0.8707	1.3198	0.7581	1.1083	0.7046	0.4643	0.7702
164	skcm_tcga_pan_can_atlas_2018	TCGA-EB-A5UN-06	0.2589	-1.6708		-0.3745	-0.2323	-0.4759	-0.4676	-0.6507	-0.363		0.0586	0.8291	-0.2644	-1.0428	-0.1808	-0.2849	-0.1506
165	skcm_tcga_pan_can_atlas_2018	TCGA-D3-A2JA-06	0.2238	1.6143		0.8497	0.3188	0.1393	0.1581	0.4362	0.1403		-1.3218	1.0042	0.2323	1.1947	0.4313	-0.3272	0.0357
166	skcm_tcga_pan_can_atlas_2018	TCGA-EB-A5KH-06	0.2231	-0.6751		-0.894	-1.1274	-1.4559	-0.0258	-0.8862	-0.9243		-2.1592	-1.5469	-0.7102	-1.3709	-1.4767	-1.2772	-0.8857
167	skcm_tcga_pan_can_atlas_2018	TCGA-EB-A5UL-06	0.212	0.5244		0.5723	0.7435	0.7683	0.6245	0.6658	0.6179		-1.4539	0.5001	1.0126	0.2621	0.6141	1.0517	0.8734
168	skcm_tcga_pan_can_atlas_2018	TCGA-D3-A3CF-06	0.2055	1.23		1.2717	0.4857	0.4139	0.9317	1.0632	0.95		0.2144	1.336	0.6737	0.7238	0.5005	0.7276	0.3765
169	skcm_tcga_pan_can_atlas_2018	TCGA-EE-A2A5-06	0.1997	-0.2886		-0.2503	-0.9477	-0.9594	-0.7502	-0.7129	-0.6789		-0.2674	-0.9929	-0.8226	-0.0827	-0.5728	-1.1512	-0.767
170	skcm_tcga_pan_can_atlas_2018	TCGA-D9-A1X3-06	0.1941	-0.9995		-1.5231	-2.3849	-1.7279	-2.2196	-1.783	-2.5401		1.3461	-1.8531	-1.9456	-1.5948	-2.2013	-1.6367	-2.0203
171	skcm_tcga_pan_can_atlas_2018	TCGA-EE-A2MR-06	0.1857	2.0901		1.7809	1.1082	1.2524	1.3992	1.8382	1.3508		-0.1586	1.8989	1.2724	1.1091	0.8911	-0.0449	0.4188
172	skcm_tcga_pan_can_atlas_2018	TCGA-DA-A1I5-06	0.1843	0.8283		0.7515	0.6879	0.7976	0.8252	0.8143	0.8919		-0.6373	0.9679	0.5357	1.3059	0.7702	0.7338	0.4623
173	skcm_tcga_pan_can_atlas_2018	TCGA-EE-A29E-06	0.1804	-2.2114		-1.9861	-1.9471	-1.8927	-1.945	-1.3841	-2.0936		-0.2424	-1.9668	-1.5343	-2.0849	-1.8115	-0.91	-1.4447
174	skcm_tcga_pan_can_atlas_2018	TCGA-YD-A89C-06	0.1747	-2.24		-1.0682	-1.4707	-1.1478	-1.1995	-1.2139	-1.1588		-2.6818	-1.1051	-1.0296	-1.6108	-1.1216	-0.9286	-1.11
175	skcm_tcga_pan_can_atlas_2018	TCGA-D3-A5GU-06	0.1727	0.4579		0.4188	0.6684	0.6109	0.3027	0.3172	0.3773		0.5034	0.4055	0.4695	0.2223	0.4219	-0.3382	0.1962
176	skcm_tcga_pan_can_atlas_2018	TCGA-D3-A51K-06	0.1697	0.0551		-1.2038	0.3219	0.5672	0.8138	-0.0999	0.7794		-0.0961	-0.5886	1.1294	-0.0074	0.543	0.7821	0.4053
177	skcm_tcga_pan_can_atlas_2018	TCGA-EE-A29N-06	0.1666	0.4469		0.9644	0.5064	0.5042	0.869	0.9828	0.7755		-0.2175	0.9146	0.4152	0.559	0.6254	0.93	0.433
178	skcm_tcga_pan_can_atlas_2018	TCGA-EE-A2GI-06	0.1545	0.6634		0.5372	1.0164	1.0044	0.8625	0.7691	0.9121		0.2385	0.3673	1.2307	0.8374	0.8235	0.829	1.0493
179	skcm_tcga_pan_can_atlas_2018	TCGA-ER-A19Q-06	0.135	0.8406		0.7551	0.4677	0.5316	0.4658	0.6922	0.4543		0.2073	-0.2307	0.5618	1.135	0.7109	0.4136	0.6704
180	skcm_tcga_pan_can_atlas_2018	TCGA-D3-A51G-06	0.1329	0.1363		0.0831	0.4248	0.2838	-0.1023	-0.0657	-0.103		-1.5823	-0.0764	0.4682	0.1679	-0.0151	-0.1628	0.4414
181	skcm_tcga_pan_can_atlas_2018	TCGA-D3-A3BZ-06	0.1231	0.0077		0.5751	0.9413	0.9901	1.099	1.0246	1.0263		-0.9277	0.907	0.6405	1.0518	0.7366	1.2749	0.8934
182	skcm_tcga_pan_can_atlas_2018	TCGA-D3-A2J8-06	0.1031	-0.091		0.964	1.2696	1.2951	1.2158	1.2812	1.2127		-0.2016	1.3455	0.8831	1.1757	1.3981	2.0237	1.5268
183	skcm_tcga_pan_can_atlas_2018	TCGA-D3-A8GD-06	0.1024	0.9919		1.4009	1.1518	1.2302	1.4001	1.4446	1.5005		-0.5485	1.7408	1.4399	1.502	1.594	1.5637	1.5185
184	skcm_tcga_pan_can_atlas_2018	TCGA-FS-A4FB-06	0.0955	-0.578		-1.3558	-1.7507	-1.7928	-1.8415	-1.2413	-2.1909		-0.2394	-1.9823	-1.6614	-1.8153	-1.6868	-1.4503	-1.6221
185	skcm_tcga_pan_can_atlas_2018	TCGA-OD-A75X-06	0.0919	-0.3866		-0.2157	-0.866	-0.8869	-0.7412	-0.6087	-0.7642		0.2565	-0.2162	-0.3806	-0.3857	-0.2872	-0.0418	-0.4964
186	skcm_tcga_pan_can_atlas_2018	TCGA-D9-A3Z3-06	0.0432	0.9986		0.5621	0.2628	0.3161	0.6818	0.5962	0.6726		-0.216	0.1263	0.8503	0.3454	0.5765	0.3408	0.3109
187	skcm_tcga_pan_can_atlas_2018	TCGA-D3-A2JK-06	0.0263	0.2018		-1.55	-0.9639	-2.2371	-0.2742	-1.9499	-0.8955		-1.1533	-2.385	-1.308	-0.1671	-1.3508	-0.5247	-0.4079
188	skcm_tcga_pan_can_atlas_2018	TCGA-ER-A199-06	0.0253	0.4855		1.299	1.0707	1.2306	1.2871	1.3473	1.2512		-1.9333	1.2253	0.9198	0.9278	0.8757	0.951	1.2402
189	skcm_tcga_pan_can_atlas_2018	TCGA-EE-A29M-06	0.0212	-0.3441		0.5763	0.5966	0.7062	0.5496	0.7374	0.6072		-0.3233	0.4652	0.3611	0.147	0.7994	1.0756	0.8013
190	skcm_tcga_pan_can_atlas_2018	TCGA-EE-A2MH-06	0.0192	0.5866		1.041	0.626	0.8377	1.1122	0.9121	1.1168		0.7767	1.0519	0.4584	0.2339	0.5854	0.9702	0.6308
191	skcm_tcga_pan_can_atlas_2018	TCGA-DA-A1I7-06	0.0186	0.3399		-0.1701	-0.0391	-0.0787	-0.2849	-0.2812	-0.4571		-0.6425	-0.6344	-0.0957	0.1091	-0.495	-0.4687	-0.1641
192	skcm_tcga_pan_can_atlas_2018	TCGA-EE-A2GS-06	0.0098	0.7259		-0.1381	-0.0344	-0.0891	-0.1798	-0.1292	-0.1737		0.0374	-0.1458	-0.1794	-0.2221	-0.2006	0.3034	-0.0447
193	skcm_tcga_pan_can_atlas_2018	TCGA-ER-A19P-06	0.0054	1.617		1.8646	1.7236	1.8407	1.7211	1.9982	1.6609		0.3053	1.5478	1.7138	1.6888	1.5649	0.8263	1.574
194	skcm_tcga_pan_can_atlas_2018	TCGA-FW-A3TV-06	0.0045	0.0334		0.4058	0.1401	0.2253	0.0705	0.3539	0.1403		0.5877	0.3563	0.2645	0.0034	-0.3137	-0.2422	0.0104
195	skcm_tcga_pan_can_atlas_2018	TCGA-EE-A20F-06	0.0028	0.0095		0.4449	0.5743	0.5426	0.372	0.3811	0.3269		0.4918	0.0677	0.743	0.5976	0.4477	0.6367	0.6653
196	skcm_tcga_pan_can_atlas_2018	TCGA-EE-A20B-06	-0.005	0.4286		0.3881	0.5738	0.4545	0.3009	0.4988	0.3027		-0.6403	0.228	0.1262	0.3536	0.6934	0.2248	0.4622
197	skcm_tcga_pan_can_atlas_2018	TCGA-DA-A1HV-06	-0.0054	0.872		0.8464	1.0126	1.0538	0.7816	0.8015	0.7988		0.2887	0.6591	1.2161	1.1678	0.8557	0.681	0.8665
198	skcm_tcga_pan_can_atlas_2018	TCGA-GF-A6C9-06	-0.0299	1.7004		1.3256	0.5064	0.6263	1.1074	1.0168	1.1134		0.2536	1.1712	0.9172	1.4696	0.6919	1.0261	0.8041
199	skcm_tcga_pan_can_atlas_2018	TCGA-GN-A4U7-06	-0.0425	0.2569		-2.0461	-1.829	-1.6204	-1.6141	-1.6883	-1.4829		-1.382	-0.9711	-1.5807	-1.9138	-2.433	-0.8581	-1.6919
200	skcm_tcga_pan_can_atlas_2018	TCGA-EE-A2A0-06	-0.046	0.5217		1.2655	0.6289	0.5554	0.6878	0.9267	0.8282		-0.039	1.3684	-0.8702	1.0889	1.05	0.2311	0.0228
201	skcm_tcga_pan_can_atlas_2018	TCGA-GN-A266-06	-0.0524	1.4277		1.2126	0.7958	0.4752	0.6626	0.9338	0.6277		0.1612	1.2072	0.4299	1.3242	0.7387	0.1225	0.2445
202	skcm_tcga_pan_can_atlas_2018	TCGA-EE-A2GP-06	-0.0535	-0.64		0.4563	-0.5584	-0.4399	-0.0959	0.0692	-0.1787		0.8654	0.1167	-0.4059	0.7058	-0.2048	-0.202	-0.5792
203	skcm_tcga_pan_can_atlas_2018	TCGA-EE-A2GB-06	-0.073	0.2777		-0.0385	-0.3393	-0.46	-0.6078	-0.3235	-0.5293		-0.4482	-0.2931	-0.4456	-0.7821	-0.5104	-0.1469	-0.6083
204	skcm_tcga_pan_can_atlas_2018	TCGA-D3-A3C7-06	-0.0823	0.2908		0.3307	0.6871	0.6898	0.5561	0.2421	0.5049		-0.9429	0.2071	0.7886	1.1378	0.5773	0.8517	0.8163
205	skcm_tcga_pan_can_atlas_2018	TCGA-ER-A195-06	-0.0946	0.4897		1.0993	0.9818	0.8656	0.7306	1.0674	0.6948		-2.5962	0.5832	0.8893	0.8723	0.9582	0.9213	1.1596
206	skcm_tcga_pan_can_atlas_2018	TCGA-D3-A3MU-06	-0.0956	0.0149		-0.2587	-0.234	-0.2023	0.0472	-0.3592	-0.1544		1.4152	-0.3201	0.0751	0.1855	-0.5637	-0.1896	-0.2652
207	skcm_tcga_pan_can_atlas_2018	TCGA-FS-A1ZM-06	-0.1	1.1886		0.8364	0.9801	0.8951	0.5912	0.8644	0.6125		0.5483	0.4272	1.1177	1.0478	0.7948	1.309	1.3684
208	skcm_tcga_pan_can_atlas_2018	TCGA-EE-A29D-06	-0.103	-0.5621		-0.7282	-1.2678	-2.0221	-1.2333	-0.9219	-1.3884		0.0791	-1.7262	-1.4465	-0.6997	-0.9334	-1.5205	-1.4309
209	skcm_tcga_pan_can_atlas_2018	TCGA-FW-A3I3-06	-0.105	-0.1365		-0.6207	-0.2766	-0.3664	-0.7552	-0.5101	-0.7272		-0.8734	-0.4408	-0.6438	-1.0415	-0.4251	-0.9504	-0.7084
210	skcm_tcga_pan_can_atlas_2018	TCGA-EE-A2MM-06	-0.1144	-0.0165		-0.1374	-0.5205	-0.5174	-0.4897	-0.2719	-0.4635		0.6273	-0.0585	-0.5148	-0.4448	-0.6183	-1.0878	-0.8179
211	skcm_tcga_pan_can_atlas_2018	TCGA-EE-A3AA-06	-0.1172	0.0134		1.082	0.3578	0.5658	0.8283	1.0102	0.7529		1.0575	0.407	0.528	0.0841	0.1834	-0.0139	0.0896
212	skcm_tcga_pan_can_atlas_2018	TCGA-FS-A1ZQ-06	-0.127	1.1422		-0.6618	-0.3973	-0.4314	0.0171	-0.3413	-0.3899		-0.6446	-1.0469	-0.3843	-0.2363	-0.9709	-0.3013	-0.5301
213	skcm_tcga_pan_can_atlas_2018	TCGA-WE-A8K5-06	-0.1287	0.2763		0.0931	0.3212	0.2344	0.0907	0.0229	0.2657		0.4433	-0.0904	0.3146	-0.0512	0.3648	-0.3669	-0.2554
214	skcm_tcga_pan_can_atlas_2018	TCGA-Z2-A8RT-06	-0.1313	0.4194		0.7426	0.3559	0.2227	0.3389	0.6795	0.5995		0.1188	0.6447	0.4287	0.1953	0.3718	0.527	0.272
215	skcm_tcga_pan_can_atlas_2018	TCGA-FS-A1ZB-06	-0.1361	0.6218		0.5228	-0.5113	-0.5607	0.0756	-0.2346	-0.0582		0.3803	0.6218	-0.4511	0.9543	-0.3207	-0.1901	-0.2971
216	skcm_tcga_pan_can_atlas_2018	TCGA-EE-A2MI-06	-0.1422	1.4279		0.7261	0.6266	0.3633	0.27	0.6353	0.4334		-0.0409	0.0747	0.5532	1.1885	0.3341	-0.2763	-0.0301
217	skcm_tcga_pan_can_atlas_2018	TCGA-DA-A1I4-06	-0.1442	0.2303		0.4065	-0.6073	-0.5331	-0.4905	-1.2895	-0.323		0.5657	-0.1903	-1.0071	1.6157	-0.0759	-0.6228	-0.4875
218	skcm_tcga_pan_can_atlas_2018	TCGA-WE-A8K1-06	-0.153	0.8262		0.6509	1.0743	0.9134	0.8778	0.7143	0.9157		-0.3543	0.6682	1.1497	0.6909	0.9811	0.8793	0.9064
219	skcm_tcga_pan_can_atlas_2018	TCGA-GF-A6C8-06	-0.1531	-0.6331		0.3283	0.411	0.5842	0.3083	0.2134	0.3142		-1.2441	0.3211	0.3355	0.3393	0.4619	1.3069	0.9099
220	skcm_tcga_pan_can_atlas_2018	TCGA-Z2-AA3V-06	-0.1817	1.5203		0.1108	0.7035	1.089	1.6223	0.366	1.2884		-0.9994	-0.9105	1.6337	1.0616	0.9171	1.4478	1.9225
221	skcm_tcga_pan_can_atlas_2018	TCGA-DA-A95W-06	-0.2118	-1.2301		-0.043	0.3004	0.2791	-0.0059	-0.4184	0.2664		0.8184	0.0105	0.3093	-0.3073	0.2778	-0.1524	0.2305
222	skcm_tcga_pan_can_atlas_2018	TCGA-D3-A51T-06	-0.2178	-0.3434		0.1105	-0.0407	-0.1154	0.1591	-0.2868	0.0877		1.2745	0.4399	0.2121	-0.1501	-0.1653	0.3104	-0.2048
223	skcm_tcga_pan_can_atlas_2018	TCGA-D3-A5GO-06	-0.25	0.3912		-0.2999	0.3564	0.3061	0.3105	-0.384	0.328		1.2374	-0.2737	0.4631	0.169	0.5795	0.7112	0.2526
224	skcm_tcga_pan_can_atlas_2018	TCGA-EE-A2MQ-06	-0.2596	-0.4786		-0.0956	-0.2053	-0.3077	-0.3483	-0.0627	-0.5083		-0.1662	0.1686	-0.3271	-0.1795	-0.2168	-0.2313	-0.276
225	skcm_tcga_pan_can_atlas_2018	TCGA-EB-A44Q-06	-0.2651	1.269		0.9365	1.0126	0.9405	0.8832	1.0622	0.8655		-0.722	0.9809	1.396	0.6373	0.9192	0.4104	0.9304
226	skcm_tcga_pan_can_atlas_2018	TCGA-D9-A6E9-06	-0.2684	1.2279		0.7329	1.8436	1.976	1.6807	1.3456	1.6729		-0.3573	0.2364	2.179	1.9943	1.6176	2.3173	2.3556
227	skcm_tcga_pan_can_atlas_2018	TCGA-FS-A1ZS-06	-0.271	-0.0054		0.0837	-0.9506	-1.2478	-0.7477	-0.4095	-0.6899		0.915	0.0059	-0.7996	-0.0199	-0.7359	-0.1825	-1.187
228	skcm_tcga_pan_can_atlas_2018	TCGA-EE-A3JE-06	-0.277	1.4483		1.4863	1.7838	1.6175	1.4721	1.7346	1.484		0.2307	1.5459	1.3103	1.9425	1.5995	1.4708	1.4572
229	skcm_tcga_pan_can_atlas_2018	TCGA-EE-A181-06	-0.2829	0.5403		0.9498	0.9999	0.8792	0.7233	1.0932	0.7321		0.7108	0.7134	1.0504	0.6466	0.8084	0.9178	0.7155
230	skcm_tcga_pan_can_atlas_2018	TCGA-DA-A95X-06	-0.2931	0.1246		0.3097	0.0483	-0.0989	-0.2001	0.0217	-0.2003		0.7413	0.5134	-0.1653	0.0701	-0.2468	-0.5738	-0.2191
231	skcm_tcga_pan_can_atlas_2018	TCGA-ER-A3ET-06	-0.2995	0.4709		0.5426	-0.4872	-0.6119	-0.236	-0.0062	-0.2337		0.2635	0.2808	-0.1496	0.7034	-0.7052	-0.6709	-0.8688
232	skcm_tcga_pan_can_atlas_2018	TCGA-D3-A2JE-06	-0.31	-2.0967		-1.2222	-1.3567	-1.3688	-1.0293	-1.1096	-0.7506		0.1141	-0.8135	-1.2459	-1.7336	-1.3683	-0.78	-1.373
233	skcm_tcga_pan_can_atlas_2018	TCGA-EE-A3J7-06	-0.3166	-1.5632		-0.326	0.1329	0.1027	-0.3368	-0.3259	-0.278		-0.5755	-0.7904	0.2258	-0.4387	-0.0042	-0.1816	0.1604
234	skcm_tcga_pan_can_atlas_2018	TCGA-EE-A2ML-06	-0.3341	0.1919		0.7856	0.6642	0.7283	0.6045	1.0273	0.7132		1.0888	0.3362	0.7247	0.1835	0.3166	0.0218	0.7154
235	skcm_tcga_pan_can_atlas_2018	TCGA-EE-A183-06	-0.3399	1.0389		0.5441	0.2399	0.687	1.3067	0.8133	1.0261		-0.6945	0.342	0.5815	0.0027	0.1977	0.7734	0.5213
236	skcm_tcga_pan_can_atlas_2018	TCGA-ER-A2NE-06	-0.3405	-0.4214		-1.9391	-2.2771	-1.7992	-1.9405	-1.6508	-2.3868		-0.4943	-1.4006	-1.9457	-2.4969	-1.5749	-1.426	-0.8289
237	skcm_tcga_pan_can_atlas_2018	TCGA-EE-A3J3-06	-0.3625	0.2477		0.3681	-0.0716	-0.0365	-0.0035	0.1976	0.0223		0.935	0.2168	-0.0944	0.2872	0.031	-0.0901	-0.2049
238	skcm_tcga_pan_can_atlas_2018	TCGA-FS-A1Z0-06	-0.3708	0.2748		1.0254	0.8609	0.793	0.4984	0.961	0.5885		0.1052	0.5709	0.8777	0.6514	0.7532	0.7812	0.9173
239	skcm_tcga_pan_can_atlas_2018	TCGA-D3-A8GS-06	-0.3714	-0.1488		0.577	0.8452	0.8825	0.8174	0.1277	1.0159		0.0745	0.326	0.9995	0.9634	1.3599	1.7292	1.1865
240	skcm_tcga_pan_can_atlas_2018	TCGA-D3-A3CE-06	-0.3733	0.0893		0.9473	1.0788	0.9134	0.642	0.8561	0.6284		-1.5532	1.1362	0.9444	0.5363	0.8298	0.6854	0.9959
241	skcm_tcga_pan_can_atlas_2018	TCGA-EE-A29P-06	-0.3773	1.0228		1.3296	1.5907	1.444	1.2034	1.5381	1.2065		1.1442	1.02	1.4917	1.5183	1.5252	0.8022	1.3881
242	skcm_tcga_pan_can_atlas_2018	TCGA-W3-A824-06	-0.3777	-0.4016		0.4848	1.0209	0.9906	0.716	0.634	0.8573		0.9442	0.6147	1.0456	0.6889	1.0511	1.3886	1.1174
243	skcm_tcga_pan_can_atlas_2018	TCGA-EE-A3AD-06	-0.3793	-1.2444		-1.528	-1.3978	-1.6528	-1.6498	-1.155	-1.8645		1.4067	-1.2154	-1.7534	-1.9319	-1.6928	-1.2934	-1.5046
244	skcm_tcga_pan_can_atlas_2018	TCGA-D3-A3C1-06	-0.3909	-1.4079		-1.0562	-0.19	0.0193	0.0302	-0.9183	-0.1977		1.0636	-0.8094	-0.1034	0.0421	-0.2154	0.2071	-0.2203
245	skcm_tcga_pan_can_atlas_2018	TCGA-FS-A1ZF-06	-0.3986	-1.3043		-0.8771	-0.4537	-0.2735	-0.6477	-0.6245	-0.5177		-1.0599	-0.7171	-0.4572	-0.9659	-0.6368	-0.9387	-0.7329
246	skcm_tcga_pan_can_atlas_2018	TCGA-ER-A19F-06	-0.4029	-0.2175		-0.2443	-0.3912	-0.3946	-0.4543	-0.2148	-0.4852		1.6628	-0.8803	-0.1848	-0.3675	-0.5451	-0.9522	-0.5344
247	skcm_tcga_pan_can_atlas_2018	TCGA-EE-A180-06	-0.4162	-0.3298		-0.72	-0.4553	-0.6096	-0.7172	-0.4935	-0.7293		1.1415	-1.0928	-0.5624	-0.6629	-0.7614	-0.5379	-0.5985
248	skcm_tcga_pan_can_atlas_2018	TCGA-EE-A20C-06	-0.4241	-0.7873		-1.1648	-1.758	-1.954	-2.2033	-1.5095	-1.8983		0.5403	-1.4508	-1.528	-0.7772	-1.4096	-1.9278	-2.3379
249	skcm_tcga_pan_can_atlas_2018	TCGA-EE-A29L-06	-0.4365	-2.3887		-1.6801	-1.9247	-1.7987	-1.4113	-1.3659	-1.6091		-0.3548	-1.621	-1.4668	-2.6135	-2.1224	-1.967	-1.9531
250	skcm_tcga_pan_can_atlas_2018	TCGA-ER-A2NF-06	-0.4412	-0.311		0.2498	0.6327	0.7703	0.5239	0.5659	0.5141		1.4345	0.2948	0.5473	-0.4389	0.344	-0.4307	0.3873
251	skcm_tcga_pan_can_atlas_2018	TCGA-FS-A4FC-06	-0.4435	-0.1849		-0.0191	-0.1699	-0.2106	-0.3897	-0.0877	-0.2911		1.0806	-0.2662	-0.1713	-0.3592	-0.3134	0.1011	-0.0838
252	skcm_tcga_pan_can_atlas_2018	TCGA-D3-A2JG-06	-0.4614	-2.3036		-1.009	-0.554	-0.5342	-0.5863	-1.0071	-0.5043		0.8199	-0.7108	-0.6995	-0.8712	-0.7139	-0.6113	-1.3146
253	skcm_tcga_pan_can_atlas_2018	TCGA-FR-A7U9-06	-0.4703	0.8298		0.5007	0.1714	0.2655	0.4235	-0.1046	0.5625		-0.9196	1.0237	0.4382	0.986	0.4505	0.6012	0.6064
254	skcm_tcga_pan_can_atlas_2018	TCGA-DA-A1I8-06	-0.4804	1.4521		-0.3789	-1.1812	-1.5939	-1.3987	-1.153	-1.4342		-0.9781	-0.9415	-1.2553	0.7369	-0.9484	-0.894	-1.0387
255	skcm_tcga_pan_can_atlas_2018	TCGA-D3-A5GL-06	-0.4827	-1.6493		-1.4038	-1.1047	-0.9803	-1.2886	-1.333	-1.146		-0.4113	-1.7314	-0.9239	-1.0564	-1.2469	-1.1691	-1.0723
256	skcm_tcga_pan_can_atlas_2018	TCGA-EE-A3J8-06	-0.4856	-1.6543		-1.2534	-1.2737	-2.2371	-2.0855	-1.9499	-1.7365		-0.4171	-2.385	-2.2135	-0.9837	-2.685	-1.6333	-2.1314
257	skcm_tcga_pan_can_atlas_2018	TCGA-GF-A3OT-06	-0.515	-1.0018		0.2424	0.3164	0.2709	0.0041	0.2327	0.0203		0.116	0.9977	-0.0114	0.4778	0.5626	0.6676	0.2971
258	skcm_tcga_pan_can_atlas_2018	TCGA-D3-A3C8-06	-0.5218	1.9827		1.6416	2.2326	2.2168	1.9914	1.947	1.994		-0.3734	2.2823	1.9841	2.4002	2.3619	2.2472	2.0238
259	skcm_tcga_pan_can_atlas_2018	TCGA-D3-A2JL-06	-0.5301	0.4543		0.5364	1.2257	1.3305	1.2387	0.5754	1.3434		-0.5106	1.0015	1.5089	0.323	1.3881	0.7424	0.705
260	skcm_tcga_pan_can_atlas_2018	TCGA-EE-A29A-06	-0.536	-1.0444		-1.0597	-1.5519	-1.1572	-1.6728	-1.5571	-1.8717		-0.2562	-0.9257	-1.8618	-0.9335	-1.3003	-1.5053	-1.3106
261	skcm_tcga_pan_can_atlas_2018	TCGA-FS-A1ZE-06	-0.5368	-1.106		-0.6862	-1.1194	-1.3023	-1.0652	-0.8784	-1.0796		1.2059	-1.1702	-1.3306	-1.371	-1.0302	-1.6613	-1.7043
262	skcm_tcga_pan_can_atlas_2018	TCGA-EE-A2MF-06	-0.5584	0.4293		0.3315	0.1521	0.0956	-0.0988	0.3303	-0.1119		0.9628	-0.0933	0.0723	0.1675	-0.0858	0.0218	0.1882
263	skcm_tcga_pan_can_atlas_2018	TCGA-D3-A2JH-06	-0.5739	0.5014		1.215	1.8079	1.8242	1.4057	1.5221	1.3946		-0.1286	1.1605	1.7788	1.7155	1.584	1.6389	2.0224
264	skcm_tcga_pan_can_atlas_2018	TCGA-D3-A2JD-06	-0.5746	1.0881		0.3075	0.0932	0.383	1.226	1.0382	0.9069		-0.7695	0.5794	0.3996	-0.2537	-0.4023	0.1772	0.1891
265	skcm_tcga_pan_can_atlas_2018	TCGA-DA-A95Y-06	-0.5779	-0.5966		-1.0961	-1.3191	-0.8315	-0.6345	-1.2496	-0.5563		-0.2282	-1.2334	-1.3549	-0.7662	-1.133	-0.9004	-0.8327
266	skcm_tcga_pan_can_atlas_2018	TCGA-ER-A2NG-06	-0.5853	0.1156		1.0036	1.3651	1.3306	1.0669	1.4078	1.0394		-0.2675	0.9896	1.2068	1.3773	1.5679	1.9915	1.4364
267	skcm_tcga_pan_can_atlas_2018	TCGA-EE-A2GU-06	-0.5944	-0.3593		1.0741	1.1942	1.197	0.7135	1.2395	0.7379		0.3251	0.5154	1.0444	0.9483	0.8048	1.0531	1.5233
268	skcm_tcga_pan_can_atlas_2018	TCGA-FS-A1Z3-06	-0.6052	-0.5375		-0.2914	-0.9033	-0.9401	-0.7142	-0.621	-0.6687		-0.2285	-0.5395	-1.2701	-1.2836	-0.695	-0.8613	-1.0418
269	skcm_tcga_pan_can_atlas_2018	TCGA-WE-A8ZN-06	-0.6172	0.4795		0.025	1.0193	1.0973	0.9542	-0.43	1.1722		-0.1313	0.0347	1.3661	0.7573	1.0913	1.5433	0.791
270	skcm_tcga_pan_can_atlas_2018	TCGA-DA-A1I0-06	-0.63	-0.4925		-0.2161	-0.0966	0.0878	0.8426	-0.1133	0.7077		-0.3681	-0.8992	0.3543	0.2024	-0.7441	-0.1996	-0.0288
271	skcm_tcga_pan_can_atlas_2018	TCGA-EE-A2MU-06	-0.6441	1.1429		0.5512	1.0089	0.9202	1.013	0.9576	0.8705		-0.6452	0.4621	0.8331	1.3386	1.0993	1.1805	1.0393
272	skcm_tcga_pan_can_atlas_2018	TCGA-D3-A8GP-06	-0.672	-1.8691		-0.9855	-0.3601	-0.387	-0.8608	-1.6722	-0.6654		0.5335	-1.4032	-0.2512	-1.422	-0.5418	-0.817	-0.4575
273	skcm_tcga_pan_can_atlas_2018	TCGA-WE-AAA4-06	-0.6898	1.2657		0.2093	1.5611	1.7791	1.649	0.8299	1.5106		-0.4477	0.0138	1.6635	1.7696	1.5328	2.407	2.3282
274	skcm_tcga_pan_can_atlas_2018	TCGA-EE-A3JI-06	-0.7022	-0.688		-0.0965	-0.5835	-0.5426	-0.5201	-0.3784	-0.6834		1.4094	0.0735	-0.7272	-0.2291	-0.6885	-1.1579	-0.5674
275	skcm_tcga_pan_can_atlas_2018	TCGA-GN-A8LK-06	-0.7106	-1.7886		-2.4676	-1.1624	-1.1703	-1.3032	-1.9499	-1.6741		-0.699	-2.1187	-0.8615	-2.4359	-1.32	-1.7018	-1.4542
276	skcm_tcga_pan_can_atlas_2018	TCGA-WE-A8ZO-06	-0.7159	0.6138		0.594	0.6783	0.3255	0.2038	0.4833	0.2772		0.1285	0.2507	0.7264	0.6623	0.4077	-0.0129	0.5572
277	skcm_tcga_pan_can_atlas_2018	TCGA-FR-A69P-06	-0.7275	-0.7764		-0.2556	-0.5854	-0.7366	-0.8455	-0.4865	-0.8625		-2.1028	0.1048	-0.831	-0.6302	-0.6523	-1.1213	-0.7983
278	skcm_tcga_pan_can_atlas_2018	TCGA-D3-A8GV-06	-0.737	-0.0261		-1.4013	-0.6033	-0.8467	-0.9758	-1.2657	-0.9288		-0.144	-1.174	-0.3781	0.1373	-0.5815	0.09	-0.1748
279	skcm_tcga_pan_can_atlas_2018	TCGA-3N-A9WD-06	-0.741	0.6826		0.6112	0.5415	0.6298	0.6732	0.1431	0.7808		0.6081	1.1393	0.4706	0.0088	0.7143	0.5887	0.2153
280	skcm_tcga_pan_can_atlas_2018	TCGA-HR-A2OG-06	-0.7412	0.3848		0.6189	0.0457	0.0996	0.2867	0.302	0.1931		0.4674	0.5378	0.0699	0.5077	0.3296	0.5433	0.1703
281	skcm_tcga_pan_can_atlas_2018	TCGA-D3-A2JO-06	-0.7675	-0.0288		0.9364	1.1433	1.2259	1.026	1.0249	0.9462		-1.4103	1.141	0.944	1.3342	1.4602	1.6373	1.3443
282	skcm_tcga_pan_can_atlas_2018	TCGA-D3-A8GN-06	-0.7689	-0.6019		0.5785	1.0531	1.0078	0.74	0.5445	0.9796		-0.491	0.8563	0.9196	0.5242	0.8824	1.1813	1.1411
283	skcm_tcga_pan_can_atlas_2018	TCGA-D3-A3MV-06	-0.771	-1.1829		-0.3885	-1.2282	-0.0532	-1.184	-0.6645	-0.9676		-2.0406	-0.5303	-1.2916	-0.4283	-0.6589	-1.0696	-0.9403
284	skcm_tcga_pan_can_atlas_2018	TCGA-FS-A4F0-06	-0.7803	-2.0754		-1.5439	-1.7201	-1.6149	-1.9297	-1.7856	-2.0844		0.6693	-1.5675	-1.6971	-1.9962	-1.6816	-1.3415	-1.6037
285	skcm_tcga_pan_can_atlas_2018	TCGA-ER-A193-06	-0.7861	0.5854		0.6884	0.9904	0.8646	0.674	0.9814	0.6567		0.362	0.9558	0.8614	0.7147	0.8642	1.1473	0.762
286	skcm_tcga_pan_can_atlas_2018	TCGA-D9-A6EC-06	-0.7958	-0.6935		-0.8317	-1.3082	-1.1973	-1.2496	-1.6328	-1.0115		0.8866	-1.1569	-0.828	-0.393	-1.3531	-0.9426	-1.3625
287	skcm_tcga_pan_can_atlas_2018	TCGA-FS-A1ZC-06	-0.7966	-1.0409		-0.8324	-1.3422	-1.1753	-1.9158	-1.9499	-2.0761		-1.4214	-1.555	-1.8453	-0.8626	-1.9871	-1.7528	-2.1447
288	skcm_tcga_pan_can_atlas_2018	TCGA-DA-A95Z-06	-0.8202	-1.9284		-0.4015	-0.5667	-0.5545	-0.6898	-0.9739	-0.4552		0.5447	-0.7562	-0.4295	-0.6743	-0.0751	-0.2261	-0.3619
289	skcm_tcga_pan_can_atlas_2018	TCGA-EE-A2GD-06	-0.8273	0.9689		0.2333	-0.7238	-1.0769	-0.2917	-0.1399	-0.1229		0.9308	0.2331	-0.6472	0.2513	-0.09	0.1736	-0.8246
290	skcm_tcga_pan_can_atlas_2018	TCGA-D3-A8GR-06	-0.8316	-0.3543		-1.419	-1.244	-0.9851	-1.0302	-1.9499	-1.166		-0.1823	-1.4781	-1.1311	-0.8221	-0.7663	-0.8084	-1.0758
291	skcm_tcga_pan_can_atlas_2018	TCGA-FS-A1YW-06	-0.8511	-0.5053		0.0999	-0.635	-0.6998	-0.1579	0.0796	-0.219		1.2984	0.0107	-0.9438	-0.6991	-0.7132	-1.2402	-0.9526
292	skcm_tcga_pan_can_atlas_2018	TCGA-D9-A6EG-06	-0.8543	-0.3075		-1.3437	-2.0467	-1.9789	-2.0582	-1.7849	-1.8293		-0.5632	-1.9563	-1.6956	-1.0222	-1.2782	-1.5749	-1.0603
293	skcm_tcga_pan_can_atlas_2018	TCGA-ER-A19N-06	-0.8666	1.4632		1.1155	1.0699	0.8838	0.98	1.1314	0.9443		1.0023	0.8303	1.0118	1.6008	1.1257	0.6457	0.7289
294	skcm_tcga_pan_can_atlas_2018	TCGA-3N-A9WC-06	-0.8759	0.6695		0.947	1.2993	1.3162	0.999	1.1879	1.0339		1.3294	1.2853	1.384	1.0223	1.2564	0.8501	0.9431
295	skcm_tcga_pan_can_atlas_2018	TCGA-FR-A8YC-06	-0.8886	-0.3278		0.007	0.5463	0.297	-0.0147	0.0506	0.0272		0.6314	0.2544	0.4496	-0.0743	-0.0159	-0.4704	0.1159
296	skcm_tcga_pan_can_atlas_2018	TCGA-FS-A4FD-06	-0.8892	-0.9134		-0.0767	0.0912	0.0737	-0.4074	-0.0824	-0.2285		-0.279	-0.6346	0.1866	-0.5371	-0.1703	-0.4574	-0.1587
297	skcm_tcga_pan_can_atlas_2018	TCGA-WE-AAA0-06	-0.8966	-0.138		0.5416	-0.2506	-0.3093	0.3032	0.4296	0.4387		1.0311	1.2281	0.0482	-0.5733	-0.2762	-0.1675	-0.5009
298	skcm_tcga_pan_can_atlas_2018	TCGA-D3-A8GE-06	-0.9156	1.0129		0.7874	0.4384	0.2465	0.5826	0.7296	0.5985		-2.0694	0.9723	0.2982	0.1417	0.8979	-0.6413	0.2722
299	skcm_tcga_pan_can_atlas_2018	TCGA-D3-A2JN-06	-0.9189	-0.2103		0.5342	0.8782	0.866	0.8202	0.4264	0.9006		-0.8628	0.8043	0.5325	0.2162	1.4182	1.3844	0.6034
300	skcm_tcga_pan_can_atlas_2018	TCGA-D3-A3C3-06	-0.9203	-0.4325		0.3946	0.4665	0.4757	0.6184	0.2102	0.6386		0.3921	0.8459	0.166	0.033	0.5692	0.3402	0.4908
301	skcm_tcga_pan_can_atlas_2018	TCGA-FW-A3TU-06	-0.9296	-0.27		-1.3151	-0.2608	0.2093	0.2786	-0.9041	-0.019		0.357	-1.6257	0.0368	-0.2819	-0.5718	-0.4772	-0.1225
302	skcm_tcga_pan_can_atlas_2018	TCGA-WE-A8K6-06	-0.9425	-0.0541		-0.9797	-0.8185	-1.1091	-1.0374	-1.5479	-1.0429		0.4023	-0.4264	-1.4113	-0.4894	-0.5509	-1.2268	-1.1451
303	skcm_tcga_pan_can_atlas_2018	TCGA-FR-A3YO-06	-0.9537	-1.9438		-1.7375	-1.596	-1.8503	-1.1157	-1.364	-1.319		-0.8808	-1.5365	-0.5144	-0.0947	-1.0828	-0.6463	0.567
304	skcm_tcga_pan_can_atlas_2018	TCGA-EE-A2M5-06	-0.9562	-1.0237		0.2627	0.6555	0.5202	0.3486	0.3169	0.3154		0.7244	-0.0401	0.2798	0.2315	0.6972	1.2233	0.856
305	skcm_tcga_pan_can_atlas_2018	TCGA-EE-A17X-06	-0.9573	-1.2308		-1.1372	-0.6901	-0.6144	-0.5658	-0.7256	-0.9745		-1.4396	-1.7785	-1.0595	-0.3499	-1.1816	-0.0501	-0.0675
306	skcm_tcga_pan_can_atlas_2018	TCGA-D9-A1JW-06	-0.9583	1.2645		0.4651	0.754	0.7183	0.8539	0.9322	0.6836		1.3169	0.2067	0.7281	0.7164	0.5553	0.8121	0.7675
307	skcm_tcga_pan_can_atlas_2018	TCGA-GN-A4U3-06	-0.9612	-0.0816		-1.1817	-0.8902	-0.8968	-1.1256	-1.2446	-0.9624		-0.58	-0.8639	-1.2453	-1.0154	-0.9517	-1.0903	-0.8097
308	skcm_tcga_pan_can_atlas_2018	TCGA-D3-A51R-06	-0.9738	-1.378		-2.0978	-2.276	-1.3066	-1.233	-1.6999	-2.5401		-5.3564	-1.3191	-1.8292	-2.1001	-1.8516	-1.7736	-1.7243
309	skcm_tcga_pan_can_atlas_2018	TCGA-EE-A182-06	-0.9765	0.7246		-1.4729	-0.2613	0.0986	0.3769	-1.7057	-0.2572		-2.3376	-1.5714	0.3759	-0.0413	-0.1103	0.0222	0.8685
310	skcm_tcga_pan_can_atlas_2018	TCGA-3N-A9WB-06	-0.9884	-1.9065		-1.9675	-1.838	-1.795	-2.1045	-1.9499	-1.8183		-0.0707	-1.1455	-1.664	-1.946	-1.141	-1.8471	-1.7585
311	skcm_tcga_pan_can_atlas_2018	TCGA-EE-A2A2-06	-0.9994	-0.0936		0.6933	0.0371	0.1215	0.3949	0.6159	0.4346		-0.0968	0.4008	0.171	-0.1162	0.0325	0.2775	-0.1146
312	skcm_tcga_pan_can_atlas_2018	TCGA-EE-A29H-06	-1.0138	0.0826		0.389	0.0303	-0.0503	0.073	0.287	0.1791		0.4419	-0.307	0.192	-0.1404	-0.3704	-0.2371	-0.0304
313	skcm_tcga_pan_can_atlas_2018	TCGA-ER-A19O-06	-1.0199	1.6817		0.4338	0.557	0.7776	1.2866	0.3742	0.7294		-0.2936	-0.1473	1.1141	1.3722	0.6569	0.9221	1.4994
314	skcm_tcga_pan_can_atlas_2018	TCGA-W3-AA1V-06	-1.0216	-0.1998		0.206	-0.2554	-0.3242	-0.2595	0.0237	-0.2394		0.7052	0.6375	-0.2369	0.3537	0.3298	-0.081	1.3318
315	skcm_tcga_pan_can_atlas_2018	TCGA-FS-A1ZJ-06	-1.03	-0.9854		-0.0815	0.1945	-0.0851	-0.1006	0.0789	-0.0788		-0.3917	-0.6682	0.0812	-0.4151	0.0053	0.0999	0.2726
316	skcm_tcga_pan_can_atlas_2018	TCGA-RP-A693-06	-1.0336	0.2436		0.5296	0.6263	0.5198	0.2876	0.3385	0.289		1.0158	0.3843	0.5342	0.5388	0.3091	0.0462	0.4385
317	skcm_tcga_pan_can_atlas_2018	TCGA-D3-A2J6-06	-1.0376	0.296		-0.1671	0.8342	0.952	0.5049	0.7188	0.4594		-1.0771	-0.3507	0.9297	0.6342	1.0586	1.2242	1.1414
318	skcm_tcga_pan_can_atlas_2018	TCGA-D3-A1QA-06	-1.0727	-1.2106		-0.2818	-0.1042	-0.0982	-0.4191	0.0058	-0.3718		0.8803	-0.6534	-0.2535	-0.4438	-0.3783	-0.5277	-0.2733
319	skcm_tcga_pan_can_atlas_2018	TCGA-EE-A29Q-06	-1.0751	-0.6219		-0.6462	-1.1215	-1.1452	-0.9527	-1.1244	-0.9664		-0.0995	-1.0034	-1.3337	-1.1903	-0.7256	-1.1264	-1.3375
320	skcm_tcga_pan_can_atlas_2018	TCGA-YG-AA3O-06	-1.0871	-0.4707		0.157	0.2257	-0.0323	-0.0674	0.0964	0.0031		0.1937	-0.025	0.1018	-0.2023	-0.0157	-0.3196	-0.0358
321	skcm_tcga_pan_can_atlas_2018	TCGA-FS-A1ZZ-06	-1.0876	-0.9902		-0.9444	-1.1568	-1.0332	-1.1905	-0.8926	-1.3092		1.7932	-0.5167	-1.1862	-1.3977	-1.3192	-1.1819	-1.1372
322	skcm_tcga_pan_can_atlas_2018	TCGA-GN-A267-06	-1.0961	0.0718		-0.2678	0.7938	0.9396	0.6611	-0.1366	0.6508		0.2677	0.2348	0.5405	0.3284	0.5344	-0.2912	0.0934
323	skcm_tcga_pan_can_atlas_2018	TCGA-DA-A3F5-06	-1.1303	-1.7075		-0.3779	-0.4424	-0.7345	-0.7629	-1.1028	-0.8191		-0.7215	0.0923	-0.513	-0.4398	-0.7738	-0.362	-0.0126
324	skcm_tcga_pan_can_atlas_2018	TCGA-WE-A8ZY-06	-1.1381	-0.3562		-0.4668	-0.6195	-0.9797	-0.8578	-0.7698	-0.7258		0.2461	-0.8839	-0.6046	-0.5146	-0.4638	-0.2336	-0.3213
325	skcm_tcga_pan_can_atlas_2018	TCGA-DA-A1HY-06	-1.1512	-0.7928		-0.7686	-1.0142	-1.3722	-1.2591	-1.0294	-1.2231		-1.5527	-0.1541	-0.9937	-0.5001	-0.8091	-1.0176	-1.2315
326	skcm_tcga_pan_can_atlas_2018	TCGA-GN-A4U9-06	-1.1899	-0.7135		-0.0163	-0.7178	-0.9206	-0.2822	-0.3262	-0.0133		-4.156	0.0723	-0.2256	-0.3802	-0.1014	-0.1324	-0.8734
327	skcm_tcga_pan_can_atlas_2018	TCGA-D3-A8GC-06	-1.2189	-0.8987		0.0414	-0.5407	-0.5624	-0.6086	-0.3991	-0.6016		-0.2967	-0.123	-0.408	0.2827	-0.5114	-0.6201	-0.6134
328	skcm_tcga_pan_can_atlas_2018	TCGA-D3-A8GI-06	-1.2315	-1.2192		-1.4129	-1.2967	-1.6668	-0.9835	-1.2962	-1.4556		-1.4462	-2.385	-0.8075	-0.3807	-1.1268	-0.5902	-0.0054
329	skcm_tcga_pan_can_atlas_2018	TCGA-EE-A2GJ-06	-1.2684	1.6726		0.7708	0.7807	0.6404	0.4051	0.6292	0.3435		0.9053	0.2562	0.7131	1.2345	0.5283	-0.0142	0.4458
330	skcm_tcga_pan_can_atlas_2018	TCGA-FW-A3R5-06	-1.2725	-0.5567		0.311	-0.2586	-0.4531	-0.0235	-0.0632	0.0321		-0.7691	0.9402	-0.186	-0.0951	-0.3696	-0.0495	-0.2154
331	skcm_tcga_pan_can_atlas_2018	TCGA-EE-A29B-06	-1.2903	-1.2693		-0.858	-0.6785	-0.9491	-0.7133	-0.9354	-0.9742		1.1158	-1.4419	-0.6385	-0.053	-0.8145	-0.5625	0.0599
332	skcm_tcga_pan_can_atlas_2018	TCGA-D9-A3Z1-06	-1.2911	0.4796		1.0265	0.9375	0.9528	0.7827	0.8197	0.7951		-0.6874	1.0229	0.8917	0.9645	1.1667	1.1387	1.2569
333	skcm_tcga_pan_can_atlas_2018	TCGA-FS-A4F9-06	-1.2967	-2.7888		-0.7367	-0.9633	-1.0095	-1.0243	-1.0537	-0.99		-0.7504	-1.02	-0.7692	-1.0052	-0.7808	-0.8202	-0.079
334	skcm_tcga_pan_can_atlas_2018	TCGA-D3-A1Q6-06	-1.3098	-0.715		-0.176	-0.391	-0.6553	-0.2602	-0.1721	-0.2369		-0.3195	0.5956	-0.7288	-0.0908	-0.227	-0.4629	-0.5904
335	skcm_tcga_pan_can_atlas_2018	TCGA-EE-A2GO-06	-1.312	-0.9176		-0.9181	-1.2143	-1.3933	-1.4097	-0.9828	-1.2922		0.142	-1.3179	-1.1083	-0.8945	-0.8093	-0.2668	-0.6758
336	skcm_tcga_pan_can_atlas_2018	TCGA-D9-A149-06	-1.3125	0.1902		0.6059	0.4698	0.5446	0.3249	0.601	0.2574		1.144	0.4352	0.408	0.5573	0.2699	0.649	0.5818
337	skcm_tcga_pan_can_atlas_2018	TCGA-GN-A4U4-06	-1.3134	-1.4858		-0.2521	-0.4667	-0.3926	-0.2419	-0.2963	-0.0747		-0.2112	0.4096	-0.5872	-1.4793	-0.9607	-0.7063	-0.7401
338	skcm_tcga_pan_can_atlas_2018	TCGA-WE-A8JZ-06	-1.3314	-0.5552		-0.2217	-0.2063	-0.2101	-0.4449	-0.547	-0.4742		1.7352	0.0611	-0.2929	-1.0216	-0.5666	-0.8703	-0.7198
339	skcm_tcga_pan_can_atlas_2018	TCGA-W3-AA1Q-06	-1.3329	-0.2082		0.4827	0.5325	0.4245	0.4269	0.4462	0.4623		1.1589	0.6184	0.4574	-0.149	0.3424	-0.2212	0.1564
340	skcm_tcga_pan_can_atlas_2018	TCGA-FS-A1YY-06	-1.3606	-0.821		-0.7832	-1.4457	-1.0666	-1.3398	-1.4993	-1.3654		1.2455	-0.4939	-1.4104	-0.4624	-1.1555	-1.3703	-1.0794
341	skcm_tcga_pan_can_atlas_2018	TCGA-EE-A184-06	-1.3771	-0.1896		0.187	0.5626	0.3986	0.3025	0.3726	0.1895		0.9478	-0.5118	0.6961	0.1049	0.4185	0.9871	0.7314
342	skcm_tcga_pan_can_atlas_2018	TCGA-EE-A29S-06	-1.4362	0.1123		0.2094	0.3814	0.3095	0.4258	0.38	0.3494		1.369	0.0832	0.17	0.2885	0.2657	-0.5691	0.0055
343	skcm_tcga_pan_can_atlas_2018	TCGA-D3-A8GQ-06	-1.4391	-1.4883		-0.2718	-0.1873	-0.5016	-0.4203	-0.4567	-0.3576		-3.2061	0.4204	-0.4569	-0.4423	0.0079	0.3721	0.0951
344	skcm_tcga_pan_can_atlas_2018	TCGA-ER-A198-06	-1.4642	-1.1985		0.4726	-0.2798	-0.5643	0.077	0.3847	0.1192		0.4638	-0.3445	0.1438	0.5748	0.407	0.4823	0.5203
345	skcm_tcga_pan_can_atlas_2018	TCGA-RP-A6K9-06	-1.4996	-0.1601		0.2204	0.8626	0.6649	0.4956	0.7087	0.6493		1.9078	0.2045	0.7041	0.471	0.6127	-0.2208	0.7574
346	skcm_tcga_pan_can_atlas_2018	TCGA-EE-A3AC-06	-1.5016	0.4424		0.6859	0.6728	0.5066	0.2958	0.6116	0.2879		1.0622	0.7127	0.643	0.6786	0.3853	0.6234	0.5052
347	skcm_tcga_pan_can_atlas_2018	TCGA-EE-A2MT-06	-1.513	-1.298		-0.6759	-0.3255	-0.458	-0.5109	-0.7314	-0.4334		0.4231	-0.2968	-0.4818	-1.0695	-0.1535	0.1699	-0.577
348	skcm_tcga_pan_can_atlas_2018	TCGA-W3-AA1O-06	-1.5147	-1.3259		-0.7022	-1.193	-1.2407	-1.1266	-1.4862	-0.9425		-0.8952	-0.4405	-1.2261	-0.9331	-1.0862	-0.9238	-0.8129
349	skcm_tcga_pan_can_atlas_2018	TCGA-EE-A3AF-06	-1.7019	0.2097		0.0385	0.3766	0.3386	0.2289	0.2109	0.1475		1.1658	0.1646	0.3018	0.6786	0.2104	0.0338	0.1431
350	skcm_tcga_pan_can_atlas_2018	TCGA-D3-A8GL-06	-1.734	-2.3487		-1.6586	-2.2029	-2.0455	-2.3664	-1.9499	-2.3384		0.6677	-1.4691	-2.0169	-1.8552	-2.3163	-1.7144	-1.9439
351	skcm_tcga_pan_can_atlas_2018	TCGA-EE-A185-06	-1.7543	-1.8053		-2.3566	-2.3075	-1.8225	-2.2266	-1.6691	-2.5401		-0.5577	-2.0875	-1.7881	-2.3803	-2.4144	-1.8852	-1.5513
352	skcm_tcga_pan_can_atlas_2018	TCGA-RP-A690-06	-1.7627	-0.04		-0.5515	-0.8333	-1.2455	-0.7998	-0.7152	-0.8523		2.4194	0.4025	-0.7772	-0.0847	-1.1906	-2.038	-1.3673
353	skcm_tcga_pan_can_atlas_2018	TCGA-EE-A3JA-06	-1.8109	0.9835		0.9287	0.6749	0.5565	0.2764	0.8706	0.4235		2.085	0.5552	-0.4795	0.6683	0.7632	-0.5593	-0.2608
354	skcm_tcga_pan_can_atlas_2018	TCGA-FS-A4F5-06	-1.907	-0.6982		-0.5897	-1.1949	-1.4069	-1.1223	-1.2352	-1.2136		-0.2981	0.2678	-1.2793	-0.7351	-0.9244	-0.5387	-1.2063
355	skcm_tcga_pan_can_atlas_2018	TCGA-GN-A264-06	-1.9251	-1.1849		-0.2446	-0.8741	-0.894	-0.846	-1.1304	-0.9781		1.2777	-0.5442	-1.0712	-0.1629	-0.8939	-1.6881	-1.0215
356	skcm_tcga_pan_can_atlas_2018	TCGA-W3-AA1R-06	-2.0042	-0.9078		-0.349	0.2021	0.2515	-0.0297	-0.4636	0.0175		0.115	-0.1385	0.309	-0.2703	0.2981	0.5346	0.0712
357	skcm_tcga_pan_can_atlas_2018	TCGA-RP-A695-06	-2.1062	-0.2572		-0.5975	0.2536	0.1712	0.0285	-0.1637	0.0285		0.808	-0.6972	0.2034	-0.3053	-0.0579	-0.8079	0.0455
358	skcm_tcga_pan_can_atlas_2018	TCGA-QB-AA9O-06	-2.1899	0.0975		0.0831	0.8707	0.8744	0.6641	0.0373	0.9136		0.1401	0.1858	1.0299	0.5792	1.1868	1.081	0.6442
359	skcm_tcga_pan_can_atlas_2018	TCGA-GN-A8LL-06	-2.3002	-1.0478		-1.9529	-0.3556	-0.294	-0.3113	-1.5839	-0.5521		2.232	-2.385	0.0868	-1.5983	-0.8318	-0.4208	-0.0225
360	skcm_tcga_pan_can_atlas_2018	TCGA-ER-A2ND-06	-2.4315	0.7878		-0.7686	-0.1121	-0.2624	-0.1859	-1.216	-0.3242		-0.8907	0.2088	-0.0658	-0.3418	-0.0568	0.4406	-0.6276
361	skcm_tcga_pan_can_atlas_2018	TCGA-D3-A3ML-06	-2.8178	-2.436		-1.6591	-1.5159	-1.6633	-1.5498	-1.1683	-1.6446		0.4801	-1.6194	-1.5137	-2.1722	-1.4877	-1.5348	-1.8536
362	skcm_tcga_pan_can_atlas_2018	TCGA-D3-A8GK-06	-2.8494	-0.6874		-2.2473	-1.1649	-1.7195	-1.6295	-1.6865	-1.586		0.1818	-2.1059	-1.2291	-1.7578	-2.252	-1.232	-1.3185
363	skcm_tcga_pan_can_atlas_2018	TCGA-DA-A1IA-06	-3.1437	-1.1877		-2.4823	-0.8772	-0.7946	-0.5416	-1.717	-1.8577		0.3071	-1.8156	-0.8365	-1.3499	-1.6998	-1.2803	-0.6111

## Sheet: Patient Characteristics
Patient No.	Sex	BRAF	Overall response	Treatment specific response	Treatment	BMI	LMD	Age at Dx	Status	Subtype	Breslow (mm)	Metabolic disorders	Comments
1	M	WT	NR	NR	Pembrolizumab	20.2	N/A	65	Deceased	Unknown Primary	N/A	N/A
2	M	WT	NR			38.7	Atorvastatin 40mg	62	Alive	NOS	1.2	Hyperlipidemia,T2DM (managed with insulin (glargine&lispro) and other drugs including pioglitazone, glimepiride, metformin, sitagliptan), Metabolic Syndrome, hypothyroid (managed with levothyroxine)
				NR (PD)	Ipilimumab
				NR (PD)	Pembrolizumab
3	F	WT	NR	NR (PD)	Ipilimumab	26.2	N/A	58	Alive	Desmoplastic	>2 cm	Mixed hyperlipidemia
4	M	WT	NR	NR (PD)	Ipilimumab	32.5	N/A	58	Deceased	NOS	0.98	N/A
5	M	WT	NR	NR (PD)	Ipilimumab	29.5	Atorvastatin 40 mg	59	Alive	Uveal	N/A	Hyperparathyroidism	GNA11 +
6	M	WT	R	R (NED)	Nivolumab	26.8	Atorvastatin 20 mg, fenofibrate 160 mg, citalopram 40 mg	67	Alive	Lentigo Maligna Melanoma	3.18	T2DM (**uncontrolled** poorly managed with metformin), hyperlipidemia, hypercalcemia	NMSC history and KIT V654A, W557R
7	M	WT	R	R (NED)	Nivolumab	28.8	N/A	59	Alive	ALM	N/A	N/A
8	M	WT	R	R	Nivolumab	28	Atorvastatin 20 mg	46	Alive	Nodular	3.18	N/A
9	F	WT	NR	NR	Ipilimumab/Nivolumab	31.4	N/A	81	Alive	*Multiple Primary* Mucosal/SSM	7.5/4	N/A	KIT amp, PDGFRA amp, FGF10 amp, BRCA1/2 mt, but currently disease free on bispecific PD-1 and ICOS antibody

## Sheet: Mass Spectrometry on OT-I
							OT-I no LPA						OT-I 30 m LPA						OT-I 2 hr LPA						OT-I 4 hr LPA															Median				Fold Changes			P-Values
N.	compound	CmpdID	Pathway	parent	medRt	Polarity	A_OT-I no LPA	B_OT-I no LPA	C_OT-I no LPA	D_OT-I no LPA	E_OT-I no LPA	F_OT-I no LPA	A_OT-I 30 m LPA	B_OT-I 30 m LPA	C_OT-I 30 m LPA	D_OT-I 30 m LPA	E_OT-I 30 m LPA	F_OT-I 30 m LPA	A_OT-I 2 hr LPA	B_OT-I 2 hr LPA	C_OT-I 2 hr LPA	D_OT-I 2 hr LPA	E_OT-I 2 hr LPA	F_OT-I 2 hr LPA	A_OT-I 4 hr LPA	B_OT-I 4 hr LPA	C_OT-I 4 hr LPA	D_OT-I 4 hr LPA	E_OT-I 4 hr LPA	F_OT-I 4 hr LPA	Blank	Blank	Blank	TM	TM	TM	TM	TM		OT-I no LPA	OT-I 30 m LPA	OT-I 2 hr LPA	OT-I 4 hr LPA	OT-I 30m vs OT-I no LPA	OT-I 2 hr vs OT-I no LPA	OT-I 4hr vs OT-I no LPA	OT-I 30m vs OT-I no LPA	OT-I 2 hr vs OT-I no LPA	OT-I 4hr vs OT-I no LPA
1	L-alanine	C00041	Amino acids	90.055	0.666015	5MM-+	1990362	811635	1375660	1618171	1735303	1139167	967272	1008765	1022314	975169	1361091	1751909	1825745	1145332	1092473	1251156	4495282	1385121	1133222	1080301	1133375	812891	1363218	1143631	407403	410684	398766	1611382	1187291	1101727	1268715	1266034		1.49692e+06	1.01554e+06	1.31814e+06	1.1333e+06	0.678421	0.88057	0.757089	0.251721	0.473006	0.106978
2	L-arginine	C00062	Amino acids	175.119	0.646168	5MM-+	1702512	1888501	2328869	2605092	2697296	2221393	3094605	1504961	2102407	1641913	5180896	2628745	2717901	3265190	2143326	1913756	5468100	2588464	855268	3591155	2767458	1735767	2446010	1790022	20507.6	22922.6	30676	2620464	2771965	3124941	3249011	3262803		2275131	2365576	2.65318e+06	2118016	1.03975	1.16617	0.930942	0.451811	0.189118	0.920339
3	L-asparagine	C00152	Amino acids	133.061	0.660237	5MM-+	264479	322755	606792	878439	682427	472394	193952	466052	610941	536704	558312	995349	253912	749738	703048	926486	878668	996930	138010	522246	586670	254055	723280	434296	11559.3	11146.6	10804.1	463976	441777	451714	493776	494328		539593	547508	814203	478271	1.01467	1.50892	0.886356	0.877885	0.169403	0.480191
4	L-aspartate	C00049	Amino acids	134.045	0.682274	5MM-+	455701	254691	287466	782121	442034	197285	245877	476679	468899	734144	502263	617452	700236	519340	538981	1256997	1745812	495521	171842	288978	350220	278666	307188	175485	10153.4	11419.2	17906.7	508960	500902	453113	515571	412348		364750	489471	619608	283822	1.34194	1.69872	0.778127	0.363363	0.0636883	0.15466
5	L-cysteine	C00097	Amino acids	122.026	0.712577	5MM-+	12735.1	4239.8	15905	58432.3	7018.39	14477.4	17276.6	11400.5	2860.75	11584.7	2314.13	17455.6	3108.48	2745.96	2437.53	16820.7	70903.2	7047.19	2377.38	5062.86	2177.99	94941.3	28389.6	11692.3	1649.52	1966.03	1918.3	26571.1	26483.8	19950.8	26388.2	24232.9		13606.2	11492.6	5077.84	8377.59	0.844655	0.373199	0.615717	0.354953	0.907712	0.758968
6	L-glutamate	C00025	Amino acids	148.06	0.684662	5MM-+	7168748	4004300	6653188	8298706	8703809	5430330	3876973	6636610	7286760	5969720	8788927	13109290	7421734	6511336	8725049	9580039	18714980	8751684	2885982	4925164	7114124	3408063	6165544	5214862	26934	38701.9	37279.7	7809966	7638004	7037686	7395690	6095684		6910968	6961685	8.73837e+06	5070013	1.00734	1.26442	0.733618	0.553841	0.127059	0.101732
7	L-glutamine	C00064	Amino acids	147.076	0.663801	5MM-+	2396834	825661	1601284	2624851	1977385	1377296	1723066	1380971	2023922	1722146	3224755	3878298	2396011	2330298	2898494	3498732	6070926	2916202	1367696	1707919	1557626	1326730	2051949	1499006	28916	25859.8	27288	2705956	2041226	1793684	2004686	1960447		1.78933e+06	1873494	2907348	1528316	1.04703	1.62482	0.854125	0.307977	0.0341177	0.480405
8	L-histidine	C00135	Amino acids	156.077	0.635742	5MM-+	218947	272638	266102	339605	300431	286798	157265	218264	193632	263440	501744	319244	192586	292079	218333	376248	476852	440575	135877	298692	227991	219877	227657	213088	31120.4	34079.4	42718.8	269166	261738	278388	353101	337702		279718	240852	334164	223767	0.861052	1.19464	0.799973	0.92484	0.327653	0.0478936
9	L-leucine	C00123	Amino acids	132.102	0.731566	5MM-+	1640092	1048660	1141684	3383921	1758912	2639007	1506171	801289	1215106	1278377	2172228	1582136	5748014	1969566	1255124	1689289	12235640	1903833	829508	1393918	3915009	1300618	2111097	1591323	55894.8	57470.9	51444.3	4445562	5136390	5483116	5017714	5184796		1699502	1392274	1.9367e+06	1.49262e+06	0.819225	1.13957	0.878269	0.247904	0.247939	0.894997
10	L-isoleucine	C00407	Amino acids	132.102	1.01222	5MM-+	840016	657426	846125	1001226	1101737	1300372	1135728	482164	674054	960110	1672201	600757	744551	1516378	810822	1015025	1093086	1436005	504180	1087396	646723	1355391	1177651	1235083	59434.8	47285	43012.2	713019	763542	1107110	1348046	1544692		923676	817082	1.05406e+06	1.13252e+06	0.884599	1.14115	1.22611	0.858424	0.384268	0.80218
11	L-lysine	C00047	Amino acids	147.113	0.629927	5MM-+	244511	419086	483078	427362	439770	331815	379818	343843	382451	341376	644731	345794	261216	505304	391518	371219	736341	390328	154430	542919	453810	335004	439629	256186	17805.9	23989.6	21883.2	358991	371302	474938	554784	545876		423224	362806	390923	387317	0.857242	0.923679	0.915157	0.802506	0.509484	0.698213
12	L-methionine	C00073	Amino acids	150.058	0.707948	5MM-+	245390	154310	201556	490758	273689	421065	257759	120166	165958	176842	364539	254956	441432	236216	204498	361496	1092662	358934	153464	238205	320904	402852	342438	285400	4654.86	2426.18	4309.45	418043	457227	431599	447441	359505		259539	215899	360215	303152	0.831855	1.3879	1.16804	0.273608	0.317311	0.912221
13	L-phenylalanine	C00079	Amino acids	166.086	1.42935	5MM-+	73532.8	72994.8	76892.3	102149	119152	127791	88902.8	72703.6	15486.4	107921	133626	86889.4	108583	97177.7	85236.1	115564	169562	141059	62214.7	97814.8	75333.7	157695	109936	109497	22153.9	13355.3	17277.1	86211	105580	110402	123191	130777		89520.6	87896.1	112073	103656	0.981854	1.25193	1.1579	0.57056	0.164705	0.700765
14	L-proline	C00148	Amino acids	116.071	0.691924	5MM-+	7243516	4967312	7754178	10810520	9411047	11306840	3512408	7396450	8197362	6565494	8090338	8862509	10340470	7663404	8132016	9052273	21926200	11611990	3607552	6847030	9775733	6339500	9095174	10413540	270749	288548	243341	11341970	10478720	9491859	10152670	9545684		8.58261e+06	7743394	9.69637e+06	7971102	0.902219	1.12977	0.92875	0.265699	0.256322	0.542825
15	L-serine	C00065	Amino acids	106.05	0.660065	5MM-+	254255	294061	407028	450558	461286	273326	193135	344591	293572	437468	632363	478084	181716	431751	325166	617975	564984	744623	149620	325435	263814	192463	377993	235960	58976.2	56994	61495.8	276080	274955	282012	331223	318431		350545	391030	498367	249887	1.11549	1.42169	0.712854	0.600389	0.219023	0.0822557
16	L-threonine	C00188	Amino acids	120.066	0.673282	5MM-+	237495	245232	530367	555108	531822	287684	155465	315452	340221	282753	509570	520782	221199	406635	458477	520605	657041	479514	105901	391813	413799	211359	397412	280153	27008.5	0	0	420278	342512	321641	341922	330582		409026	327837	468996	335983	0.801506	1.14662	0.821423	0.618908	0.508273	0.256215
17	L-tryptophan	C00078	Amino acids	205.097	1.73156	5MM-+	335578	391915	347104	454831	479378	467773	413054	307906	257660	428353	625897	372500	353930	413910	268024	553773	674472	581395	305060	428920	261180	559540	437425	450399	32111.4	56166.1	38900.3	360908	371428	422780	521464	390616		423373	392777	483841	433173	0.927732	1.14283	1.02315	0.842363	0.386739	0.913651
18	L-tyrosine	C00082	Amino acids	182.081	0.711335	5MM-+	398242	289484	361158	814458	481027	664483	443561	251053	278216	424910	618985	536502	564695	394334	286731	535240	1015990	745380	258254	460281	361944	560039	626528	515380	17775	16927.9	20501	621139	689962	697573	706315	641211		439634	434236	549968	487831	0.987719	1.25097	1.10963	0.46691	0.522362	0.709743
19	L-valine	C00183	Amino acids	118.086	0.708667	5MM-+	1596603	1529458	1737281	2409400	1753745	2389998	1626317	1711097	1850038	1478334	2114852	1519578	2388621	2359235	1820231	2115095	4071704	2516991	1215552	1957228	2184252	1845028	1882238	1839928	417233	404473	422910	2283428	2386584	2461268	2285626	2028150		1745513	1668707	2373928	1863633	0.955998	1.36002	1.06767	0.344974	0.104178	0.701604
20	AMP	C00020	Nucleotides	346.056	0.654347	5MM-	1192636	153100	269942	785356	1098813	906830	30931	70653.8	65726.1	425928	24543.9	289513	1668457	87521.3	226862	663240	1285340	294764	462310	108532	310213	1860429	765325	926111	1930.55	1646.08	865.193	821085	923075	934326	741918	754127		846093	68190	479002	613817	0.0805939	0.566134	0.725473	0.0114122	0.925768	0.989015
21	Adenosine	C00212	Nucleotides	268.103	0.710455	5MM-+	175484	73020.8	111298	225477	137061	168822	114450	80876.7	121990	106407	99742.6	146354	78670	85941.9	87259.3	157884	115362	139073	129686	119272	79341.2	177215	128829	187574	33158.3	30729	39718.6	152269	186011	191878	169842	176961		152942	110428	101311	129258	0.72203	0.662413	0.845142	0.149137	0.168888	0.680445
22	Adenine	C00147	Nucleotides	136.062	0.709618	5MM-+	747837	349930	552246	683341	449163	668240	572610	456536	501302	367282	483374	381989	221631	421443	395402	571370	288263	553530	678458	611509	380608	455109	472208	467062	253410	183073	171942	482628	508545	655063	544632	586237		610243	469955	408423	469635	0.770111	0.669279	0.769587	0.132538	0.0772868	0.424621
23	GMP	C00144	Nucleotides	362.051	0.63351	5MM-	134872	13302.5	23828.3	51599.7	77220.6	43687.1	5520.85	8821.57	6354.96	24313.3	1927.08	19300.7	412730	6411.36	23494.6	42805	153195	19576.2	53979.4	9966.72	64994.1	229532	40691.7	63186.9	0	0	0	99233.7	93614.1	81024.6	92090.5	82206.9		47643.4	7588.27	33149.8	58583.2	0.159272	0.69579	1.22962	0.0298172	0.452335	0.600772
24	Guanine	C00242	Nucleotides	152.057	0.707155	5MM-+	291764	262956	271558	211386	175154	185679	56951.4	134856	254655	141626	25724.3	37998.2	117636	232346	226236	203795	218651	113384	194059	256613	244406	656883	234386	137248	6990.24	6061.13	3907.27	229360	277403	264878	237567	249033		237171	95904	211223	239396	0.404367	0.890594	1.00938	0.0119833	0.142497	0.506209
25	CMP	C00055	Nucleotides	324.059	0.691842	5MM-+	147090	40481.3	96118.3	203765	187608	109145	29241.1	53400.6	45199.8	79233.9	44757.9	82678.1	88833.4	50606.9	60671.5	117608	228390	97816.8	85407.8	62411.6	91991.2	94664.4	160287	136310	0	0	0	71410.8	69756.1	101997	112327	97120.6		128118	49300.2	93325.1	93327.8	0.384804	0.728434	0.728455	0.0174842	0.532506	0.398801
26	Cytidine	C00475	Nucleotides	242.079	0.671718	5MM-	107721	202770	177461	135363	190792	110430	54679.4	130551	158133	118883	116969	70825.6	266762	152217	199264	115744	278075	62971.1	80146.5	141418	276854	191630	189048	100071	873.556	380.074	494.335	188989	203002	223584	209036	224696		156412	117926	175740	165233	0.753946	1.12358	1.0564	0.0766436	0.530825	0.793548
27	UMP	C00105	Nucleotides	323.029	0.621893	5MM-	404625	46666.5	107094	231145	291897	256552	7346.28	40051.9	30665.6	122159	7509.31	145052	625498	35607.9	99303.6	210697	445815	108970	152803	46236.8	194554	446191	179954	264654	0	0	0	350024	297596	343651	271106	260988		243848	35358.8	159834	187254	0.145003	0.655463	0.767911	0.0179964	0.778627	0.908802
28	IMP	C00130	Nucleotides	347.04	0.623781	5MM-	6172.99	3210.64	4715.3	4921.26	4836.24	5866.07	6833.46	2104.81	1135.76	909.698	7454.2	6164.65	4508.5	834.581	4554.62	974.133	2512.53	0	2106.79	1300.53	9799.26	52364.4	2457.65	5626.35	0	338.652	0	13627.5	12250.6	15228.9	10135	10267		4878.75	4134.73	1743.33	4042	0.847497	0.357332	0.82849	0.528995	0.0131855	0.388989
29	Inosine	C00294	Nucleotides	267.072	0.605027	5MM-	24742.5	4776.9	3896.8	34516.2	27216.8	15496.9	11471.5	5103.85	2262.01	15988.5	24782.2	15862.1	34419.9	3417.69	1714.71	20906.2	77986.4	10935.5	11273.8	4729.99	7939.81	22929.3	26819.9	11501.7	457.856	0	857.525	18693.5	20474.5	27835.5	26819.2	23601.1		20119.7	13666.8	15920.8	11387.7	0.679271	0.791303	0.565997	0.359293	0.62444	0.511015
30	Hypoxanthine	C00262	Nucleotides	135.029	0.608535	5MM-	84524.1	52008.3	89226.2	138843	113866	175558	59552.8	53199.6	60968.8	77286.8	112498	207061	379038	39003.1	81143.7	75156	319761	116500	67280.3	51283	177030	162885	87370.4	161897	3313.63	2018.55	3298.87	219945	195308	195459	182035	159840		101546	69127.8	98822.1	124634	0.680751	0.973172	1.22736	0.652356	0.354913	0.762675
31	Xanthine	C00385	Nucleotides	151.025	0.70125	5MM-	22748.6	9013.02	15527.6	15326.1	13887.8	6760.65	3308.19	8572.06	9846.96	5599.84	3201.3	7222.61	16331.2	9160.46	16369.6	8046.72	23945.2	9621.52	5252.12	6423.92	22003.9	81299.9	7900.24	8665.01	377.099	996.213	353.734	22051.7	20331	26309	25091.5	24683.6		14607	6411.22	12976.4	8282.62	0.438916	0.888368	0.567032	0.0140048	0.991941	0.529294
32	Allantoate	C00499	Nucleotides	177.061	0.636423	5MM-+	32885.8	30800.2	43622.3	34415.1	57696.5	36693.3	21290.7	37756.8	19442.3	59472.3	65126	37521	24930.4	33378.2	25880.9	77604	68577.1	59609.9	21406	19987.2	11648.3	22842.2	22650.5	23910	0	0	0	41652.4	36672.6	36229.7	38631.8	44370.1		35554.2	37638.9	46494	22028.2	1.05863	1.30769	0.619568	0.933425	0.402966	0.00174874
33	5-Hydroxyisourate	C11821	Nucleotides	185.032	0.661315	5MM-+	28125.9	15276.1	48125.9	82426	47396.2	43793.4	16661	33463.1	63920.3	39803.8	96803	128177	63094.8	66460.6	54008.3	83097.8	587898	88099.4	13330.2	46356.9	56127.7	29306.8	65895.1	46677.9	0	2941.39	3676.2	73831.7	75050.3	72745.5	74834.6	77213.2		45594.8	51862	74779.2	46517.4	1.13745	1.64008	1.02023	0.356617	0.222521	0.920114
34	Urate	C00366	Nucleotides	167.02	0.631118	5MM-	71681.7	23852.2	50972.1	30222.2	78143.7	36710.3	31253.6	42574.1	29554.7	12158.4	96819	17355.9	89159.1	14618.1	53938	23648	117487	14459.1	24250.6	19511.9	88170.7	78147.1	26692.3	41467.8	1253.52	1898.62	2500.11	79916.2	72234.9	73185.6	54331.7	40296.7		43841.2	30404.1	38793	34080	0.693506	0.884852	0.777351	0.520558	0.858686	0.886193
35	Nicotinamide	C00153	Nucleotides	123.055	0.710956	5MM-+	2267235	1445698	2295874	3306295	2414420	1791288	1270643	2087390	2219264	1395888	1732971	1646457	2906320	1464582	1935210	2100155	2985269	1475352	1684260	2021958	2933200	3002862	2129522	1886193	364850	323991	346074	2569572	2930156	2613784	2448026	2045962		2.28155e+06	1689714	2.01768e+06	2075740	0.740598	0.884346	0.909792	0.10883	0.777953	0.948322
36	Nicotinic acid	C00253	Nucleotides	124.04	0.603744	5MM-+	123664	302297	201466	126308	98708.9	203190	156496	196668	276709	212357	175042	121832	185388	269943	136707	138412	380058	165317	105354	238092	242530	893139	137855	148875	182176	123748	109477	165314	152034	268131	291113	299488		163887	185855	175353	193484	1.13405	1.06996	1.18059	0.719619	0.477205	0.368684
37	UDP-glucose	C00029	Nucleotides	565.048	0.563828	5MM-	115098	55668.8	58858.2	74531.4	66434.1	81461.1	41651.1	49056.1	72459.6	79136.3	56666.7	110212	159011	51525.3	75236.9	85816.8	202984	85155.4	56372.3	42356.6	93563.3	71168.2	72295.8	87141.2	0	0	0	111880	119540	98588.8	81962.4	103408		70482.8	64563.2	85486.1	71732	0.916014	1.21287	1.01772	0.608057	0.201579	0.688613
38	ADP-D-ribose	C01882	Nucleotides	558.064	0.5843	5MM-	40189.2	32508.7	31269.6	37147.3	36944.7	12849.4	22106.8	34633.9	46507.2	34330.7	33937.9	18450.9	56166.6	28907.5	35394.5	31387.8	71354.1	9538.15	25802.2	26985.9	53072.9	3354.04	32675.7	16464.1	0	0	0	36249.9	49994.6	37901.3	41431.4	36037.8		34726.7	34134.3	33391.1	26394.1	0.982941	0.96154	0.760051	0.978775	0.491985	0.507207
39	Phosphate	C00009	Phosphates	96.9681	0.678676	5MM-	5704066	1411716	591098	480836	1038184	1702461	4368048	526403	510312	770552	695471	651750	35396460	359968	963359	556209	1702978	505222	4471996	411280	1564414	10597950	638090	1639714	342738	267207	217310	4056169	4307902	3689803	3002694	2846443		1224950	673610	759784	1602064	0.549909	0.620257	1.30786	0.588075	0.432686	0.449884
40	Diphosphate	C00013	Phosphates	176.935	0.648212	5MM-	129770	13589.2	1768.9	679.49	7781.38	22387.9	68902.5	2235.28	1492.42	2653.64	3736.44	2717.97	1288096	532.282	6827.54	3272.09	15707.8	1164.37	79811.1	1235.82	12619.9	179448	711.827	16880.9	1188.22	409.744	366.094	92201.9	104224	76117.5	52842.3	34399		10685.3	2685.81	5049.81	14750.4	0.251356	0.472596	1.38044	0.513139	0.397205	0.59979
41	D-Glucose	C00031	Glycolysis	179.055	0.664874	5MM-	311627	283347	413384	307408	391002	245294	528543	308555	395928	316594	999063	413176	606677	867090	521153	282031	988646	449914	138972	699752	677375	176391	399997	179876	16967.9	13553.5	11634.3	566274	592366	648440	643400	651375		309518	404552	563915	289936	1.30704	1.82192	0.936736	0.154966	0.0245789	0.632492
42	D-Glyceraldehyde 3-phosphate/Glycerone phosphate	C00118	Glycolysis	168.989	0.605712	5MM-	7182.18	8955.34	2897.87	2214.1	4371.78	7146.35	57190.8	3156.61	10651.8	2140.37	31041.4	3129.75	59896.8	2443.38	2455.2	4252.84	0	3046.33	5174.27	2932.99	11992.9	298423	2959.24	3811.08	3085.24	2262.07	2569.13	35681.4	34497	38518.9	22283.6	29011.5		5759.06	6904.19	2750.76	4492.68	1.19884	0.477641	0.780105	0.202505	0.512659	0.34202
43	Lactate	C01432	Glycolysis	89.0229	0.618518	5MM-	3003182	1588255	3746883	3941360	3314677	5795296	2333715	2130248	2227587	2390456	3645928	3581149	4668660	1768279	2124139	3046635	5087306	5776624	1986998	1490386	3635176	4945726	3676961	5882420	920540	907877	852772	3930678	3988168	4127764	3873461	4022531		3530780	2.36209e+06	3.85765e+06	3.65607e+06	0.668998	1.09258	1.03548	0.20818	0.841769	0.966607
44	Mannitol/Sorbitol	C00392	Other sugars	181.071	0.667165	5MM-	80087.3	70739.2	97645.4	238101	135226	894941	46004.8	74171.3	59835.1	477520	82421.6	204672	123251	71075.4	78680.5	276402	202468	248367	57929.2	62426.6	99901.5	1238551	385703	246292	4922.33	4727.21	3398.04	272143	345086	339629	343210	369584		116436	78296.4	162859	173097	0.672443	1.39871	1.48663	0.532519	0.54	0.682284
45	D-Ribose	C00121	Other sugars	149.045	0.663253	5MM-	7184.22	6276.16	8079.99	6488.97	6906.88	7243.57	12020.2	6571.43	7931.09	7050.5	18634.3	8279.33	13252.7	14138.1	11099.7	8692.95	20822.3	8572.33	5134.6	15359.2	14696.8	9196.15	8381.8	6497.39	4862.72	5064.68	4254.43	14087.6	12702.2	13267.6	15056.8	14578		7045.55	8105.21	12176.2	8788.97	1.1504	1.72821	1.24745	0.13944	0.0122602	0.134873
46	D-Arabitol/Xylitol/Ribitol	C01904	Other sugars	151.06	0.675029	5MM-	7097.63	5755.09	8871.33	5838.58	2389.65	7948.92	11806.2	9609.01	8298.21	5494.24	12854.2	8477.62	5261.21	9247.81	8309.01	3720.69	12588.6	7236.65	5955.27	5965.72	13210.6	2976.04	7705.39	6967.68	2519.09	3718.19	2320.2	6922.97	7902.94	12760	11325.3	12786.7		6468.1	9043.31	7772.83	6466.7	1.39814	1.20172	0.999782	0.0541359	0.391565	0.635612
47	Citrate	C00158	TCA cycle	191.019	0.616376	5MM-	79180.4	26556.8	24260.8	18327.2	17575.9	27766.6	19047.9	11273.3	13144.9	11879.8	14382.3	19323.6	295170	10045.6	25207.9	14762.1	82571.2	11016.6	25691.8	10755.8	140490	70052.1	12834	24553.2	1586.79	742.09	0	61472.7	80572.3	100611	72042.4	54009.6		25408.8	13763.6	19985	25122.5	0.541686	0.786539	0.988732	0.100744	0.403036	0.520199
48	2-Oxoglutarate	C00026	TCA cycle	145.013	0.584938	5MM-	8059.62	23762.6	41766	23102.6	32507.2	93689.6	4144.67	13583.4	17814.9	21276.8	17006.9	73320.2	49954	8409.17	26566.1	21714.5	61320.7	76262.9	7525.63	22185.9	46321	2534.53	35458.8	84454.8	1517.59	1388.04	594.496	39062.1	48537.7	45157.1	44575.1	42876.2		28134.9	17410.9	38260	28822.3	0.618836	1.35988	1.02443	0.44292	0.8303	0.818936
49	2-Oxoglutaramate	C00940	TCA cycle	144.029	0.620615	5MM-	9625.97	5738.65	4619.39	6024.98	7133.05	7284.68	6631.45	3820.41	6322.56	5711.09	7054.93	4435.74	14070.3	6197.1	3263.61	5509.17	14065.2	9548.4	4968.81	5873.18	8902.56	7819.92	6648.68	6425.18	3207.04	2728.47	3403.31	8178.36	7335.98	11199.3	10389.1	12143.1		6579.02	6016.83	7872.75	6536.93	0.914548	1.19664	0.993603	0.247671	0.330529	0.969714
50	Succinate	C00042	TCA cycle	117.018	0.594473	5MM-	106579	55375.8	102724	139874	139194	100814	58298.2	73644.3	51468.2	57001.9	43119.9	83477.1	95522.2	53856.1	69262.9	99508.3	150090	142816	55707.6	57794	82053.9	65720.5	104280	131223	11961.1	12618.9	15604.4	69444.7	80477.6	95377.5	105610	100179		104651	57650.1	97515.3	73887.2	0.550879	0.931813	0.706033	0.00817247	0.787941	0.19199
51	Fumarate	C00122	TCA cycle	115.002	0.579771	5MM-	63633.1	36281.2	63979.4	61692.5	80457.7	73951.7	25853.4	20211.9	19630.1	33500.4	51141.8	58421.5	77064.7	24324.9	48249.8	60014.2	83512.4	65498.3	35091	38142.9	75193.6	69849.6	70516	101162	4241.46	3217.47	4244.24	66853.8	73083.8	68423.8	74975.1	77672.7		63806.3	29676.9	62756.2	70182.8	0.46511	0.983543	1.09994	0.0106512	0.746232	0.891502
52	Malate	C00149	TCA cycle	133.013	0.600236	5MM-	446101	155106	248263	374068	421583	488347	154946	147886	133616	176760	264650	353157	1516917	122828	321983	288385	1029526	319524	179590	143554	553912	581689	316205	413238	12943	7621.94	0	611902	513350	519833	475272	424940		397826	165853	320754	364722	0.416898	0.806267	0.916788	0.0383366	0.313343	0.922854
53	Oxaloacetate	C00036	TCA cycle	131	0.615559	5MM-	15390.6	14566.8	11632.4	13786.9	13507.5	10737.2	16435.4	13118	12368.3	11838.9	12640.3	12811.6	26071.8	12694.4	13466.8	13204.2	13628.4	14384.6	15315.9	11915	17146.3	21235.2	13341	13818.9	3720.5	3936.02	3209.59	19703.4	16872.5	15433.6	15111.6	20251.4		13647.2	12726	13547.6	14567.4	0.932498	0.992701	1.06743	0.946183	0.32595	0.18628
54	2-Hydroxyglutarate	C02630	Alternative Carboxylic acids	147.029	0.600685	5MM-	53994.9	32630.8	44996.4	36600.5	83880.8	149959	19405.9	21282.3	21007	16701	36439	84115.2	121840	13949.8	35904.5	22950.4	112232	60947.7	30760.2	29844.5	103666	46828	74293.8	150353	5362.63	3685.28	0	97475.5	97660.1	83799.4	78197.3	69306.5		49495.7	21144.7	48426.1	60560.9	0.427202	0.978391	1.22356	0.138728	0.831764	0.83692
55	Itaconate	C00490	Alternative Carboxylic acids	129.018	0.615038	5MM-	23334.5	15261.3	16628.7	18674.2	26020.8	35522.2	12107.1	13685	15126.6	15667.4	17184	34872.7	42504.6	12083.3	20623.1	15671	49676.2	19594.6	13620.5	13160.6	33406.6	24215.7	19046.2	29906.8	5286.03	5047.71	4939.3	33135	29727.5	32948.3	30430.8	24250.3		21004.3	15397	20108.9	21631	0.73304	0.957367	1.02983	0.355067	0.571205	0.941435
56	Sedoheptulose 1-phosphate	C06222	Pentose Phosphate Pathway	289.033	0.61623	5MM-	13139.5	5573.03	7222.91	12979.6	8922.63	24190.1	13143.5	6029.83	7782.09	5312.09	15337.5	29555.2	63665.9	5021.79	9427.38	4734.59	55659.9	15872.3	8250.06	3814.37	13664.7	66138	6364.44	21457.9	0	0	0	29621.7	27642.7	28343.8	24478	24234.9		10951.1	10462.8	12649.8	10957.4	0.955413	1.15512	1.00057	0.856638	0.250147	0.444051
57	alpha-D-Ribose 1-phosphate	C00620	Pentose Phosphate Pathway	229.011	0.627445	5MM-	47309.6	10620.5	13587.2	24741.4	29935.9	28299.1	13774.9	9271.62	9101.5	13132.6	14046.8	19871.9	92560.4	8166.85	14387.9	19130.4	59800.6	12128.4	16686.6	6778.81	26351.6	410338	18192.8	24880.3	0	0	0	72060.6	58829.1	75370.1	59943.6	52181.4		26520.2	13453.8	16759.1	21536.5	0.507303	0.631938	0.812081	0.0492946	0.577452	0.396251
58	Glutathione	C00051	GSH homeostasis	308.091	0.707176	5MM-+	2259629	2421201	3281737	5659950	1551434	5883658	1919731	1799898	1891346	2738397	2087842	3732163	1196091	1439447	1662092	2890038	3562001	3379409	1665811	296586	3198406	2164376	3899343	4662438	0	0	0	2654448	3068865	3424484	3760473	3370150		2851469	2.00379e+06	2276065	2681391	0.702721	0.798208	0.940354	0.187168	0.210545	0.405565
59	Glutathione disulfide	C00127	GSH homeostasis	611.144	0.593248	5MM-	3155.33	6831.5	4617.7	7091.11	18133.3	9267.2	3325.42	2006.56	3395.16	7354.8	7460.82	3379.01	7819.06	5710.39	1350.79	3577.2	18385	4537.32	2048.94	15983.1	9604.8	3310.92	9340.51	8072.12	0	0	0	3678.94	5973.87	9003.85	9684.27	13555.1		6961.31	3387.09	5123.85	8706.32	0.486559	0.736048	1.25067	0.149611	0.703228	0.968004
60	5-Oxoproline	C01879	GSH homeostasis	130.05	0.684972	5MM-+	3627025	1638203	2835852	4198894	3602785	2555149	2329040	2864943	3214545	2786686	4822882	6573786	5339361	3550697	4463432	4921776	10611940	4531972	1815182	2424251	3026052	1777488	2951077	2341332	83750.8	99899.3	112471	4318048	3650738	3661366	3521364	3252718		3.21932e+06	3039744	4726874	2.38279e+06	0.94422	1.46828	0.740154	0.386625	0.0473478	0.14498
61	Dehydroascorbate	C05422	GSH homeostasis	173.008	0.630624	5MM-	5399.83	3653.22	2063.36	3872.92	2045.25	3348.82	823.994	4267.42	2894.25	1691.48	1439.55	1321.09	12288.5	1679	2633.25	2223.74	7527.48	1357.17	2461.42	1086.88	9317.42	8385.16	1016.76	1312.41	460.113	425.425	746.797	5522.06	3728.53	5522.63	4494.69	4132.26		3501.02	1565.52	2428.49	1886.92	0.447161	0.693653	0.538962	0.10054	0.527081	0.754419
62	gamma-L-Glutamyl-D-alanine	C03738	Gamma-glutamyls	217.083	0.621244	5MM-	30182.2	10307.5	25670.6	32597.7	30573.2	53448.8	3475.1	4462	5178.57	5478.2	5322.99	10958.5	49650.6	7675.08	17733.4	20851.4	57304	27193.7	16239.2	11244.3	48323.4	32152	31145.8	45479	2676.81	1891.6	1969.94	42156.4	44499.8	42849.6	39526.8	46823.8		30377.7	5250.78	24022.6	31648.9	0.17285	0.790796	1.04185	0.00161995	0.968361	0.971917
63	(5-L-Glutamyl)-L-glutamine	C05283	Gamma-glutamyls	274.104	0.604291	5MM-	5628.96	1767.03	3018.68	10659.8	3784.59	2299.14	1354.43	1125.99	2680.92	2979.23	2650.37	5580.38	6254.44	1905.79	3277.36	8541.67	27562.2	4902.81	4664.95	1246.17	5734.97	8555.95	4266.04	4732.97	313.196	0	400.525	8669.05	7462.58	7951.27	8629.63	10679		3401.64	2665.65	5578.62	4698.96	0.783637	1.63998	1.38138	0.256327	0.328996	0.841087
64	Dimethylglycine	C01026	Serine biosynthesis and one-carbon metabolism	102.055	0.607035	5MM-	141135	85823.8	101189	119161	109648	118972	89182.1	91089.9	105116	113621	144993	160611	223082	93396.9	153081	121799	407011	140165	60305.7	69421.2	158344	93618.7	101882	129762	5483.32	6204.25	6698.13	200599	178096	193231	170457	171534		114310	109368	146623	97750.2	0.956769	1.28268	0.855131	0.743056	0.135831	0.550836
65	S-Adenosyl-L-methionine	C00019	Serine biosynthesis and one-carbon metabolism	399.144	0.647225	5MM-+	14656.4	5889.42	22818.2	42061.3	24053.3	52137.8	6566.52	11313	21181.1	15019	22372.9	53626.3	11704.3	14040	15453.9	21458.9	33877.3	30836.2	0	23609.5	25219.7	22390.5	21687	55348.8	0	0	0	29571	22718.8	19149.8	26993.4	23029.8		23435.7	18100.1	18456.4	23000	0.772328	0.787534	0.981408	0.603642	0.490887	0.829604
66	Ornithine	C01602	Urea cycle	133.097	0.629251	5MM-+	93831.7	119927	178992	136315	192105	112424	103272	150398	72680.8	193947	225984	127973	69236	110528	84638.2	239432	170607	261165	91039.3	99142.5	63152.6	61900.7	107722	75039.5	38333.7	37118.1	43183.4	92705.8	96374.9	106226	133630	133675		128121	139186	140567	83039.4	1.08636	1.09715	0.648132	0.814639	0.653299	0.0100914
67	L-Citrulline	C00327	Urea cycle	176.103	0.678807	5MM-+	29278.7	120333	9477.07	20669.1	21781.5	8671.85	9729.14	131179	3788.95	14897.7	22435.4	27592.5	14448	20333.3	10818.4	29155.5	18580.1	28629.2	15282.8	8711.37	7319.55	16274.5	12240.4	3977.97	4440	4420.95	3792.43	14449.7	14802.9	14393.8	8398.82	4629.76		21225.3	18666.5	19456.7	10475.9	0.879446	0.916676	0.493555	0.997084	0.42337	0.192677
68	5-Methylthioadenosine	C00170	AA Catabolism	298.096	1.72055	5MM-+	21744.9	26620.9	29360.1	48811.2	32006.9	97888.1	14123.2	19978.9	21440.7	22864.3	22796.4	54556.2	23288.7	24898.5	11719.5	38138.9	46993.3	50418.8	13596.5	27373	30113.2	24328.9	24321.2	81982.3	7882.76	0	0	34909.1	31845.4	49864.2	40378.1	48452.7		30683.5	22118.6	31518.7	25851	0.720862	1.02722	0.842504	0.227411	0.458468	0.564781
69	Spermine	C00750	Polyamines	203.223	0.642469	5MM-+	141943	57353.8	72243.2	70944.4	125736	76369.4	74891.5	76291.9	63384.2	79534.9	92000	133123	127735	52130.7	81821.7	100486	66647.5	84109.3	74958.4	66000.5	76185.9	6062016	54677.8	89880.6	46147.9	34069.8	22577.3	215798	177003	107765	123260	148923		74306.3	77913.4	82965.5	75572.1	1.04854	1.11653	1.01704	0.811369	0.771673	0.349526
70	Atherospermidine	C09347	Polyamines	304.061	0.61949	5MM-	9855.7	20953.6	15525.6	17514.4	12125.5	18187.8	15658.5	11559.2	13052.6	27383.1	9716.39	11609.5	12914.4	15013.2	10253.8	10263.9	27741.3	17423.8	13184.3	10998.2	21292.3	10470.8	29634.8	15499	0	0	0	16577.1	12190.7	21860.7	22052	38340.9		16520	12331.1	13963.8	14341.7	0.746434	0.845268	0.868139	0.787737	0.977332	0.745297
71	N-Acetylneuraminate	C00270	Aminosugars	308.099	0.61034	5MM-	2099.14	4182.4	4066.44	4351.9	6042.92	5225.75	11808.7	3584.48	1480.08	4155.32	49163.7	22402.5	7076.5	816.214	2687.5	3784.49	35047.5	5774.06	2465.6	1090.75	5267.87	8794.56	3332.63	4515.07	310.164	362.832	0	12293.6	11690.5	12472	10466.9	13475.2		4267.15	7981.99	4779.27	3923.85	1.87057	1.12001	0.919547	0.16757	0.377776	0.946619
72	N-Glycoloyl-neuraminate	C03410	Aminosugars	324.094	0.607835	5MM-	12738.2	773.115	2854.37	9750.71	7368.49	9266.22	8344.87	4128.27	3527.15	5780.77	8376.95	8941.93	20224.8	4574.61	6893.36	6273.74	33379.7	3916.62	6709.8	4367.58	8316.27	8315.58	7803.58	10894.8	0	0	0	11515	9110.59	13764.8	11844.5	10890.1		8317.36	7062.82	6583.55	8059.58	0.849166	0.791543	0.969007	0.775594	0.319862	0.771111
73	alpha-D-Glucosamine 1-phosphate	C06156	Aminosugars	258.038	0.603385	5MM-	1699.71	3131.2	6339.66	4733	7239.15	4798.95	687.091	2845.29	2848.73	2251.79	3906.73	3602.61	3810.45	2805.47	4934.52	1090.92	11463.6	2430.95	1555.74	3432.08	6673.23	4283.25	4630.22	4369.85	0	0	0	7589.66	4503.06	6171.42	7562.54	4626.28		4765.98	2847.01	3307.96	4326.55	0.597362	0.694078	0.9078	0.0656509	0.8942	0.651349
74	D-Glucoronate	C00191	Aminosugars	193.035	0.608791	5MM-	6904.87	3918.18	5061.97	12346.8	10392.7	14561.8	5715.33	3954.41	4751.76	36834.5	8031.45	16428.3	16240.4	2872.1	9592.69	9603.38	25697.1	10843.6	5032.89	3743.86	10055	11294.7	7889.01	13181.6	1930.22	1411.92	2587.92	18266.6	14479.3	14058.8	12857.9	14588.7		8648.79	6873.39	10223.5	8972.03	0.794723	1.18207	1.03737	0.507716	0.340336	0.887591
75	UDP-N-acetyl-D-glucosamine	C00043	Aminosugars	606.074	0.563245	5MM-	168859	135142	169736	150800	158711	162589	90963.5	114967	153187	109332	111158	153012	262760	121422	183148	118673	373493	103664	94082.3	101527	239869	136038	148248	165612	0	0	0	222175	234166	194684	170576	213781		160650	113063	152285	142143	0.703782	0.947931	0.8848	0.0122773	0.42546	0.659844
76	CMP-N-acetylneuraminate	C00128	Aminosugars	613.14	0.565883	5MM-	2224.65	3942.4	4461.44	6508.45	6606.35	7147.45	5269.01	3373.64	2569.54	4602.94	8541.19	15718.5	9264.04	2487.37	3246.91	4008.93	25696.6	3072.37	4702	4138.64	6782.78	3964.94	5234.99	9083.87	0	0	0	6867.41	7885.91	7952.86	6062.63	6559.43		5484.94	4935.98	3627.92	4968.49	0.899914	0.661432	0.905842	0.491341	0.472565	0.663435
77	Phosphocreatine	C02305	Arginine and proline metabolism	210.028	0.600224	5MM-	11950.5	9210.14	7417.28	12441.2	16200	17011.8	11329.9	9386.97	9807.59	15870.4	28853.2	15030.3	31905.5	5269.1	12203	11129.5	38315.5	9979.29	6259.32	5579.34	17758.3	4530.77	14512.5	10606.9	0	0	0	23426.8	22575.7	26304.3	19248.1	18129.3		12195.8	13180.1	11666.3	8433.11	1.08071	0.95658	0.691475	0.442426	0.338133	0.373069
78	Creatine	C00300	Arginine and proline metabolism	132.077	0.684705	5MM-+	2470826	2100027	3825098	4842314	8106914	3839870	829639	3114278	2431286	2330671	4608524	4927322	2857715	2278614	3934277	3392256	10514780	2430650	1075570	2772147	4187393	3441967	5679972	3700983	31150.7	39996.2	32688.2	6047222	5534327	4764131	4748504	3898261		3832484	2772782	3.12499e+06	3571475	0.723495	0.815394	0.931896	0.31005	0.981384	0.519567
79	Creatinine	C00791	Arginine and proline metabolism	114.066	0.681915	5MM-+	50777.9	48222.9	38845.7	46440.9	68326.3	35739.6	34637.9	45761.1	42054.6	37380.3	57775.1	99027	27577.1	54222.2	55443.2	47555.2	41374.9	47745.3	30823.4	54811.5	34989.3	36655.4	35786.7	35560.8	36568.2	30772.6	33289.6	48919.7	53545	48878.2	40937.2	41057.7		47331.9	43907.9	47650.3	35673.8	0.927659	1.00673	0.753694	0.674052	0.709262	0.117517
80	N-Acetyl-L-citrulline	C15532	Arginine and proline metabolism	216.099	0.6513	5MM-	141859	38628.2	3152.89	1242.28	3527.84	24558.7	231737	10604.9	1092.14	9356.27	71548.7	17604	790519	17927.2	3296.37	3634.06	55140.4	10360.4	6590.43	7296.27	851.002	1316.62	1613.28	5462.86	908.672	481.28	378.038	84550.1	66340.6	73705.3	61595.4	78372.9		14043.3	14104.4	14143.8	3538.07	1.00436	1.00716	0.251941	0.625044	0.414878	0.183751
81	Guanidinoacetate	C00581	Arginine and proline metabolism	118.061	0.678219	5MM-+	204609	106209	194012	291314	264804	181924	88459.4	134032	166349	158091	198545	311334	243370	99830.9	191712	263418	425972	214658	97107.5	133950	246792	137135	173698	165305	2147.06	1377.04	1612.94	263723	255217	206360	205286	185717		199311	162220	229014	151220	0.813904	1.14903	0.758713	0.465347	0.538968	0.18498
82	trans-4-Hydroxy-L-proline	C01157	Arginine and proline metabolism	130.05	0.662004	5MM-	161975	205009	254590	342671	261417	379540	147170	170081	249525	271815	294088	356227	277455	253742	314947	339712	502639	363037	87377.8	243458	386513	261672	315574	347646	8682.07	10568.7	10056.3	354704	352729	385940	339658	414342		258004	260670	327329	288623	1.01033	1.2687	1.11868	0.683833	0.160878	0.91209
83	Taurine	C00245	Sulfur metabolism	124.006	0.655733	5MM-	4881410	5510764	7043870	6351376	6710794	7449084	2819399	3919946	4666322	4927258	5550150	5615714	7835516	3624993	6026138	5510534	9994677	4060255	2559961	4515630	8460960	7392878	5745570	6438356	4857.28	4364.02	5476.82	8459502	7167654	7792154	7811116	7918254		6531085	4796790	5768336	6091963	0.734455	0.883213	0.932764	0.0141857	0.890464	0.628309
84	Hypotaurine	C00519	Sulfur metabolism	110.027	0.667476	5MM-+	54848.3	61371.8	197744	213929	174536	96994.1	26378.8	102033	111052	102720	142021	158286	29136.2	92144.4	100073	129022	200166	72767.8	18293	117592	162664	45499.2	134967	116531	0	0	0	108641	98942.1	98862.1	118395	93607.6		135765	106886	96108.9	117062	0.787286	0.707907	0.862237	0.464092	0.4489	0.376145
85	L-Selenomethionine	C05335	Sulfur metabolism	195.991	0.737529	5MM-	49731.2	39581.6	39087.9	33666.5	38045.3	37084.8	32500.8	38585.9	38465.2	33341.6	40747.7	38982.1	76144.9	25990.3	53247.9	32345.5	29752.6	28873.1	35198.2	36561.5	47631.9	62132.7	35974.3	43487.3	0	0	0	76559.6	74701.8	45228.9	32319	35887.6		38566.6	38525.6	31049.1	40024.4	0.998936	0.805077	1.0378	0.372452	0.859093	0.425982
86	L-Methionine S-oxide	C02989	Sulfur metabolism	164.038	0.674438	5MM-	9116.21	20991.8	33887.7	27006.9	28638.8	42564	9660.59	21064.1	20381.5	20146.3	27270	37117.3	13678	32334	29648.5	24210.2	35648.8	34757.5	3335.2	32076.7	41897.8	24773.4	28967.7	34112	1998.22	1506.66	1541.11	32778.8	32861.5	27079.2	33320.2	36962.3		27822.8	20722.8	30991.3	30522.2	0.744811	1.11388	1.09702	0.473819	0.819797	0.946048
87	Kynurenic acid	C01717	Indole and Tryptophan	190.05	1.78056	5MM-+	58116.7	69998.3	62464.6	54268.1	59390.2	57626.6	72315.1	65697	62862.9	65374.4	60989.1	77345.7	57107.1	51325.7	61759.3	57773.8	53031.1	58343.1	52913.3	69368.8	60530.8	67747.2	70142.8	69476.3	78447.1	67569.4	66896.9	62976.7	65701.8	64388.2	52729.6	68992.4		58753.5	65535.7	57440.5	68558	1.11544	0.977652	1.16688	0.0604182	0.195514	0.218242
88	Quinolinic acid	C03722	Indole and Tryptophan	166.015	0.641448	5MM-	7195.5	4228.81	7818.23	8305.33	9414.48	9843.89	4382.2	2240.92	3731.92	3165.19	6218.75	5909.63	14987.8	1100.89	6035.97	4205.89	25357.5	3287.53	2302.69	0	20446.3	14530.2	10217.9	10872.8	1394.47	2295.32	1814.71	15914.9	16720.7	14701.7	14601.6	15578		8061.78	4057.06	5120.93	10545.4	0.503246	0.635211	1.30807	0.0067798	0.73253	0.561787
89	L-Noradrenaline	C00547	Signaling	170.081	0.709972	5MM-+	53127.3	45748.2	50250.3	66415.4	59062.5	57082.1	122808	62637.1	63710.6	60465.5	204013	115212	138056	126709	69999.9	43672.7	148568	106213	27664.5	135537	114668	50638	57257.9	32661	17199.5	0	22018.3	112820	142167	108263	82898.3	97141.9		55104.7	89461.4	116461	53947.9	1.62348	2.11345	0.979008	0.057393	0.0145506	0.452825
90	Glycerol 3-phosphate	C00093	Glycerophospholipid biosynthesis	171.005	0.62024	5MM-	12541.5	23289.4	28521.9	9519.16	13328.7	18045.5	7861.27	22268.3	24554.5	21959	21649.5	0	34372.2	20433.8	17619.8	17059.1	20123.3	17975.8	19085.9	17051.8	12117.3	186007	26836.3	9143.59	446.483	0	0	28631.1	27076.2	17188.5	20229.3	23681.2		15687.1	21804.3	19049.6	18068.8	1.38995	1.21435	1.15183	0.822792	0.372253	0.356654
91	Triethanolamine	C06771	Glycerophospholipid biosynthesis	150.113	0.666129	5MM-+	529209	501046	656879	444180	1188635	716815	148593	920173	262351	812036	448512	439070	588313	564423	495880	1469974	800547	1410237	493056	527694	501812	566869	426028	263791	111717	110982	93217.6	932371	1026157	918637	869227	676792		593044	443791	694430	497434	0.748328	1.17096	0.838781	0.337407	0.33172	0.110244
92	N-Methylethanolamine phosphate	C01210	Glycerophospholipid biosynthesis	156.042	0.644353	5MM-+	58613.6	53891.4	67228.7	110443	76916	67914.1	26093.7	66662.6	79533.6	92378.6	47770.5	102954	24055.6	66675.9	52158.8	97149.2	78690.2	66761	47217.4	60411.7	65240.3	17829.9	80095	81775.6	7171.8	6511.32	5675.8	52792.8	59703.1	53498.5	60693.4	53028.1		67571.4	73098.1	66718.5	62826	1.08179	0.987377	0.929772	0.824069	0.541434	0.30691
93	Phosphodimethyl-ethanolamine	C13482	Glycerophospholipid biosynthesis	168.042	0.632407	5MM-	162079	205534	173465	155693	196651	106556	109479	145365	150855	140960	176792	94812.8	245306	140976	192549	141324	304121	89359.3	105469	141996	162476	236493	181662	95089.3	3704.18	4259.18	3839.93	226267	230667	251070	234141	246318		167772	143163	166937	152236	0.853317	0.99502	0.907396	0.138325	0.601835	0.629302
94	Serine-Phosphoethanolamine	C03872	Glycerophospholipid biosynthesis	227.041	1.75592	5MM-	154069	209015	145415	190542	134589	172065	211572	169982	160155	197210	140487	105286	82780.9	188309	122288	167197	138332	172829	185664	177362	129752	129255	197980	179174	38709.3	54208	83585.6	75721.4	89700.3	160187	214983	204391		163067	165068	152765	178268	1.01227	0.936821	1.09322	0.861337	0.282694	0.9496
95	L-Carnitine	C00318	Carnitine and fatty acid metabolsim	162.112	0.675989	5MM-+	398557	302157	401805	562474	818167	539604	202034	323859	347600	349339	433092	488754	697349	310932	370665	460907	1678078	372883	188694	290985	445615	611870	661371	411091	32865.3	27888	24569.5	570342	723677	743822	766621	575600		470704	348470	416895	428353	0.740316	0.885684	0.910026	0.113879	0.536218	0.526498
96	Hydroxyoctanoyl carnitine	HMDB0061634	Carnitine and fatty acid metabolsim	304.211	1.77715	5MM-+	45198.3	33872.4	39769.1	37355	40636.8	34625.9	52633.8	48205.6	35790.6	60176.9	55587.6	42363.7	28409.3	44080.9	25363.2	52852.1	32377	36853.1	49017.9	34211.2	37874.3	40706.5	31928.5	37152.7	44131.5	43442.1	52561.1	45083.4	39748.3	40343.5	41586.6	43042.6		38562.1	50419.7	34615	37513.5	1.30749	0.897644	0.972809	0.02594	0.681677	0.97543
97	Hydroxynonanoyl carnitine	HMDB0061635	Carnitine and fatty acid metabolsim	318.227	1.94007	5MM-+	39828.1	65032.5	59458.9	61890.4	34230.1	69548.6	63248.7	48136.6	51573.1	58087.1	45674.5	55196.5	44098.5	45614.3	48481.4	56877.6	46575.5	48094.1	52827.3	59638.2	55005.8	49913.7	49206.4	46990.9	61785.9	70572.8	66805.8	57009	54562.8	49143.8	48493	39559.7		60674.7	53384.8	47334.8	51370.5	0.879853	0.780141	0.846654	0.839324	0.302603	0.667622
98	Decanoylcarnitine	HMDB0000651	Carnitine and fatty acid metabolsim	316.248	1.9641	5MM-+	32263.9	40233.2	38525.8	34081.9	35860	30692.7	33569.4	31339.6	31873.7	39483.6	43277.7	47359.8	45560.2	31331.8	49901	35876.6	39183	27582.5	32587	34404.2	33351.6	36409.5	25729.8	29651.9	58636.6	70719.1	74448.3	71073.9	41772.8	29182.7	31699.4	22844.5		34970.9	36526.5	37529.8	32969.3	1.04448	1.07317	0.942763	0.42968	0.449073	0.161832
99	Hydroxydecanoyl carnitine	HMDB0061636	Carnitine and fatty acid metabolsim	332.242	1.89345	5MM-+	12959.9	32091.2	24333.4	28802	18779.8	19472	19972	9913.68	27618.7	28126.9	20569.4	15904.8	21732.2	19343.7	17413.6	24820.5	26444.9	24607.4	28659.1	23876.9	23674.9	23811.5	25133	16968.4	18597.7	41575.5	30822.7	35914.7	27738.1	20832.8	23998.3	32585.4		21902.7	20270.7	23169.8	23844.2	0.925487	1.05785	1.08864	0.567946	0.916476	0.777893
100	Dimethylnonanoyl carnitine	HMDB0006202	Carnitine and fatty acid metabolsim	330.264	2.01793	5MM-+	117038	92418	149617	126024	189856	162519	80532.8	129442	74765.9	78947.8	120446	107945	149163	62509.5	169889	150944	111812	88993.2	121909	115546	168266	153224	68643.6	100259	75946.1	80649	114821	102298	100438	148562	92256.6	72482.2		137820	94238.9	130487	118727	0.683781	0.946793	0.861466	0.0386849	0.450643	0.392591
101	Hydroxyundecanoyl carnitine	HMDB0061637	Carnitine and fatty acid metabolsim	346.259	1.92525	5MM-+	69780.3	73798.8	71893.9	63706.2	63768.5	72574.6	59288.6	61999.5	60319.8	60660.2	88030.9	92135.5	77113	55225.1	100245	72278.1	56907.2	58270.2	67903	65877.5	64955.7	77675	75182.9	61943.2	81302.8	118492	117416	104981	94613.4	67210	59182.2	65083.5		70837.1	61329.8	65274.1	66890.2	0.865787	0.921468	0.944282	0.863184	0.919885	0.917413
102	Acetylcarnitine	HMDB0000201	Carnitine and fatty acid metabolsim	204.123	0.708011	5MM-+	149090	145291	229456	153123	177704	168608	65815.6	146494	183862	79069.5	151205	78433.9	250840	152782	165948	94255.7	301489	89449.4	91153.1	150662	208054	77851.4	200898	152167	30448.9	25011.3	18730.3	221532	250372	216344	235181	217965		160865	112782	159365	151415	0.701095	0.990674	0.941252	0.0498115	0.890035	0.37356
103	Octanoic acid (caprylate)	C06423	Saturated Fatty acids	143.107	2.0175	5MM-	283983	261946	172183	233840	192463	221101	308679	219130	263740	239260	218595	209714	282532	308913	211746	205240	276782	206270	297298	232544	189204	263018	266456	207172	72802.4	115658	157520	188426	225005	238379	321730	252909		227471	229195	244264	247781	1.00758	1.07383	1.08929	0.511768	0.427821	0.541162
104	Dodecanoic acid	C02679	Saturated Fatty acids	199.17	2.34115	5MM-	121594	268112	159059	181206	149800	174282	174120	188304	163071	207875	139398	154209	177098	146702	127874	159584	194313	150869	172692	179760	144080	139951	142030	155093	44201.7	78776	73675.3	129462	158132	189732	214000	169405		166670	168595	155226	149587	1.01155	0.931337	0.8975	0.846413	0.486492	0.372754
105	Tetradecenoic acid	C08322	Monounsaturated Fatty Acids	225.186	2.38925	5MM-	53900.7	445230	70008.5	69270.4	55819.4	60686.3	57306	193297	55607.6	63344.2	63951.8	56584.7	74918.2	69663.2	68175.4	70087.5	73608.2	45479.1	81221.7	54231.3	75496.1	60922.1	59194.4	61811.9	21703.4	27338.7	25885.4	68251.9	69089.7	87056.3	83264.9	82155.3		64978.4	60325.1	69875.3	61367	0.928387	1.07536	0.944422	0.52937	0.380281	0.368594
106	Eicosatetraenoic acid	C00219	Poly-unsaturated Fatty Acids	303.233	2.58512	5MM-	4222.88	6680.57	4052.8	4291.47	3895.58	3660.07	2249.98	4277.01	3665.61	2470.21	2869.9	2168.94	5064.52	2510.96	3991.71	3138.7	5513.32	2565.2	3001.87	3489.43	7508.49	14105.2	4014.24	4236.79	621.844	284.36	867.333	6069.67	4856.58	5287.36	5970.56	5453.63		4137.84	2670.05	3565.21	4125.52	0.645277	0.861611	0.997022	0.0238577	0.355389	0.395388
107	Dodecanedioic acid	C02678	Poly-unsaturated Fatty Acids	229.144	1.80362	5MM-	64211.8	60561.4	60918.1	59972.5	58087	64412.4	62119.9	62194.9	49906	58237.3	82500.5	90049.7	70835.7	57561	76993	67478.4	54897.1	57482.3	58884.3	63255.6	60391.3	62778.8	59934	61046.5	0	103168	103687	95111.6	96681	63527.2	57301	65846.3		60739.8	62157.4	62519.7	60718.9	1.02334	1.0293	0.999656	0.357682	0.466853	0.804304
108	Docosahexaenoic acid	C06429	Fatty acids / Eicosanoids / Prostaglandins	327.234	8.05982	17MM	22498.2	36711	27680	30037.8	28499.3	15483	15910.6	25828.6	17207.9	22451.9	21585.6	24150.5	17041.2	19632.7	23968.5	21430.1	25598.2	22164.9	13825.7	39900.3	32850.5	110659	22772.2	19942.6	0	0	0	22499.3	22985.4	23277.7	25202.5	23123.4		28089.7	22018.7	21797.5	27811.3	0.783873	0.775998	0.990091	0.122845	0.135696	0.398294
109	Docosapentaenoic Acid	C16513	Fatty acids / Eicosanoids / Prostaglandins	329.25	8.70479	17MM	19770.2	31855	23136.7	20950.4	25009.5	10715.4	13416.4	21001.8	14866.6	13251	18308.3	15015	15520.7	15854.9	26015.3	18340.8	22222.6	12884.2	14306	33698.6	26392.3	77551.3	17617.4	11793.6	0	0	0	35162.7	24617.3	26656.5	24443.5	24797		22043.5	14940.8	17097.9	22004.8	0.677787	0.775641	0.998245	0.084516	0.34414	0.44328
110	Eicosapentaenoic acid	C06428	Fatty acids / Eicosanoids / Prostaglandins	301.219	7.63915	17MM	6937.11	10460.3	7628.99	9397.52	14029.3	6955.86	14171.3	13637	3436.69	3681.42	5707.94	5561.25	4934.91	3963.92	7606.6	4746.5	7295.49	2874.99	5109.17	8716.46	8070.65	35664.4	7929.18	6928.9	27147.8	602.738	1081.8	7137.07	7835.7	6785.56	5136.75	7043.87		8513.26	5634.59	4840.71	7999.91	0.661861	0.568608	0.939701	0.517993	0.0144388	0.573908
111	Palmitate (Hexadecanoic acid)	C00249	Fatty acids / Eicosanoids / Prostaglandins	255.234	9.38907	17MM	38842560	49335170	36827740	39088640	34638090	40841730	48626130	37859880	30541060	59206460	40615030	36702840	48223560	30089150	26850810	39679050	42422090	36412500	39627930	42862400	29901750	30707890	38163100	33775660	0	19022860	19292960	33577750	33053850	34371140	32724890	34025710		38965600	39237455	38045775	35969380	1.00698	0.976394	0.923106	0.626732	0.505737	0.197902
112	Palmitoleic acid (Hexadecenoic acid)	C08362	Fatty acids / Eicosanoids / Prostaglandins	253.218	8.43866	17MM	2225033	26490970	2373475	1874664	956414	883257	1420008	8268234	928966	2375492	1682515	1258536	1122297	1481398	714646	2163240	1717402	1488941	2718502	1125657	1109524	1088569	1957066	1146006	80090.1	438839	416155	1870674	1957874	2080863	2127640	2074838		2.04985e+06	1.55126e+06	1.48517e+06	1.13583e+06	0.756769	0.724526	0.554105	0.481311	0.319048	0.327643
113	Linoleic Acid	C01595	Fatty acids / Eicosanoids / Prostaglandins	279.234	8.70039	17MM	424865	3126444	488557	323376	274214	237845	355647	938447	473929	6347950	340708	332363	358250	249045	243070	434038	347226	314888	357222	306073	265848	441713	383853	234597	20367	103641	107120	463261	430252	431326	461363	452188		374121	414788	331057	331647	1.1087	0.884894	0.886472	0.561269	0.318829	0.325735
114	α-Linolenic acid (9,12,15-Octadecatrienoic acid)	C06427	Fatty acids / Eicosanoids / Prostaglandins	277.218	7.83848	17MM	18056	147309	22943	14501.2	9619.85	8167.36	15914.2	63250.3	8614.98	444565	12478	13768.5	11087.6	11191.4	7765.59	16212.6	12849.2	14227.8	17846	10392	10755.7	12372.2	17615.1	11826.6	5640.79	5612.38	4425.71	16110.8	16507.6	15570.5	16362	15744.5		16278.6	14841.3	12020.3	12099.4	0.911708	0.738413	0.743273	0.465187	0.295859	0.319957
115	γ-Linolenic Acid (6,9,12-Octadecatrienoic acid)	C06426	Fatty acids / Eicosanoids / Prostaglandins	277.218	7.86303	17MM	18056	147309	22943	14501.2	9619.85	8167.36	10340.8	63250.3	8614.98	444565	12478	13768.5	11087.6	11191.4	7765.59	16212.6	12849.2	8864.86	17846	10392	10755.7	12372.2	12500.6	9451.5	4923.23	6039.29	5657.89	16110.8	15266.5	15570.5	16362	15744.5		16278.6	13123.2	11139.5	11564	0.806167	0.684305	0.710381	0.473535	0.279631	0.295845
116	Stearic acid (Octadecanoic acid)	C01530	Fatty acids / Eicosanoids / Prostaglandins	283.265	10.5725	17MM	47506050	56311100	55836480	62838750	49593220	56352070	64819210	48554610	52658850	75240780	60256820	55296120	62538590	48929120	53818320	62552990	69091140	60159290	62291600	62218660	66291010	42637090	60579250	48077800	2820933	24104500	24241130	49911470	50686050	53490800	52453340	49664830		56073790	57776470	61348940	61398955	1.03036	1.09408	1.09497	0.319345	0.223234	0.619174
117	Oleic acid (Octadecenoic acid)	C00712	Fatty acids / Eicosanoids / Prostaglandins	281.25	9.55966	17MM	4688714	18058480	4113217	3935529	4493478	3648405	3877823	7315148	3818009	12074000	4606275	4601222	4680436	3390823	4471777	4041171	3949161	3848422	4390291	3471863	4438076	5045354	3404073	4062338	518407	4660948	4478364	4541908	4615324	4142212	4490181	3270597		4.30335e+06	4.60375e+06	3995166	4.22631e+06	1.06981	0.928386	0.982099	0.871901	0.321595	0.336688
118	Myristic acid (Tetradecanoic acid)	C06424	Fatty acids / Eicosanoids / Prostaglandins	227.202	7.9597	17MM	1873102	7938922	2272148	1825526	1513670	1366164	1897607	3966529	1428492	2100598	1765340	1711367	1642430	1760362	1366741	2080552	1800499	1593827	1834232	1842008	1569564	1532973	1920443	1583308	285471	802003	816243	1528764	1615698	1594791	1522832	1680834		1849314	1.83147e+06	1701396	1708770	0.990353	0.920015	0.924002	0.566483	0.319213	0.320908
119	LPA(18:1)	LPA7	Lysophosphatidic acids	435.253	7.48359	17MM	2283.66	14632.7	1636.2	8827.61	5478.64	6707.78	329445	183354	182800	290792	462815	173610	161983	151727	106845	144819	524619	561838	175502	43872.6	24534.8	63067.8	16048	163125	0	0	0	67605.2	78542.8	123352	133539	145291		6093.21	237073	156855	53470.2	38.9078	25.7426	8.77538	0.000215283	0.0102803	0.0272421

## Sheet: Antibodies and Dyes
	Antibodies Panels and Dyes
	Marker	Fluor or Ex/Em	Company	Catalogue #	Clone	Panel	Dilution/Concentration
	CD8a	BV421	Biolegend	100753	53-6.7	1&4	1:200
	CD44	Alexa Fluor 647	Biolegend	103018	IM7	1	1:600
	Ghost	Red 780	Tonto Biosciences	13-0865-T100	n/a	1-5	1:200
	BODIPY	493/503	ThermoFisher	D3922	n/a	1	1:200
	CD45	BV605	Biolegend	103155	30-F11	2	1:200
	CD4	BV510	Biolegend	100449	GK1.5	2	1:200
	CD8	PerCP	Biolegend	100731	53-6.7	2,5	1:200
	CD3	BV421	Biolegend	100335	145-2C11	2	1:50
	CD69	FITC	Biolegend	104505	H1.2F3	2	1:400
	Tim3	PE-Cy7	Biolegend	119715	RMT3-23	2,3,5	1:300
	PD1	PE	Biolegend	135205	29F.1A12	2	1:300
	CD44	Alexa Fluor 700	Biolegend	103025	IM7	2,3	1:100
	CD45.1	BV605	Biolegend	110737	A20	3,4	1:200
	CD45.2	BV711	Biolegend	109847	104	3,4	1:200
	PD1	BV510	Biolegend	135241	29F.1A12	3,5	1:200
	Lag3	PE	BD Pharmingen	552380	C9B7W	3	1:300
	TCF1	Alexa Fluor 488	Cell Signaling	6444S	C63D9	3	1:50
	Tox	APC	Miltenyi Biotec	130-118-335	REA473	3	1:50
	B220	BB700	BD Biosciences	746206	RA3-6B2	3,4	1:400
	CD107a	Alexa Fluor 488	Biolegend	121608	1D4B	4	1:100
	IL-2	PE	Biolegend	503808	JES6-5H4	4	1:300
	TNFα	PE-Cy7	Biolegend	506324	MP6-XT22	4	1:50
	IFNγ	APC	Biolegend	505809	XMG1.2	4	1:50
